# Supplementary material for: 2,3-Diamino­pyridinium 4-nitro­benzoate
Source: Acta Crystallogr Sect E Struct Rep Online. 2009 Jun 6;65(Pt 7):o1511–2. doi: 10.1107/S160053680902100X (PMC2969435; doi:10.1107/S160053680902100X)
Supplement: Supplementary file 2 [file e-65-o1511-Isup2.hkl]

#
# h,k,l, Fc-squared, Fo-squared, sigma(Fo-squared) and status flag
#
data_I
_shelx_title ' ap1b_0m in P2(1)  (100K)'
_shelx_refln_list_code          4
_shelx_F_calc_maximum      103.61
_exptl_crystal_F_000       288.00
_reflns_d_resolution_high  0.6219
 
loop_
 _symmetry_equiv_pos_as_xyz
 'x, y, z'
 '-x, y+1/2, -z'
 
_cell_length_a     8.0827
_cell_length_b     6.7365
_cell_length_c    11.4489
_cell_angle_alpha  90.000
_cell_angle_beta  101.967
_cell_angle_gamma  90.000
 
_shelx_F_squared_multiplier     1.000
 
loop_
 _refln_index_h
 _refln_index_k
 _refln_index_l
 _refln_F_squared_calc
 _refln_F_squared_meas
 _refln_F_squared_sigma
 _refln_observed_status
   1   0   0       13.99       15.23      0.77 o
   2   0   0        0.09        0.10      0.56 o
   3   0   0     1256.09     1317.55     17.02 o
   4   0   0        0.31        1.81      0.89 o
   5   0   0        0.78        1.45      0.83 o
   6   0   0        9.75       11.21      1.46 o
   7   0   0        5.01        4.56      1.18 o
   8   0   0      107.35      108.88      3.29 o
   9   0   0       34.28       32.61      3.40 o
  10   0   0        0.06        1.35      1.95 o
  11   0   0        0.06        1.44      6.11 o
  12   0   0        1.46        4.52      3.98 o
   1   1   0      950.53      968.59     10.74 o
   2   1   0    10735.27    11086.30    103.25 o
   3   1   0      773.08      738.35      5.89 o
   4   1   0      762.15      835.33      5.89 o
   5   1   0      455.40      476.16      4.23 o
   6   1   0      286.74      290.15      3.39 o
   7   1   0      109.84      104.97      2.48 o
   8   1   0        1.07        1.57      0.81 o
   9   1   0        1.09        1.27      1.16 o
  10   1   0       32.18       33.38      4.22 o
  11   1   0       21.28       23.46      2.87 o
  12   1   0        4.65        1.93      2.55 o
   0   2   0      522.58      588.88      8.60 o
   1   2   0     1774.29     1796.65     15.40 o
   2   2   0      809.58      881.62      7.98 o
   3   2   0      934.51      958.69      7.27 o
   4   2   0     1700.94     1758.98     12.61 o
   5   2   0       18.36       21.51      1.07 o
   6   2   0      178.38      192.19      2.83 o
   7   2   0       88.45       85.70      2.19 o
   8   2   0        0.88        0.99      0.84 o
   9   2   0       30.61       31.37      2.66 o
  10   2   0        3.75        2.94      1.75 o
  11   2   0        9.80        8.18      2.53 o
  12   2   0        0.73        7.46      2.71 o
   1   3   0       45.50       44.01      1.08 o
   2   3   0      178.92      195.96      2.27 o
   3   3   0      128.88      127.70      1.98 o
   4   3   0       43.02       42.01      1.18 o
   5   3   0      200.27      196.14      2.71 o
   6   3   0      583.74      607.27      6.29 o
   7   3   0       18.63       16.94      1.81 o
   8   3   0       64.59       71.24      4.23 o
   9   3   0        6.29        4.21      3.09 o
  10   3   0        5.46        8.79      4.17 o
  11   3   0        3.36        5.16      2.47 o
  12   3   0        2.26        4.40      2.70 o
   0   4   0      732.69      751.82     10.31 o
   1   4   0       56.16       54.09      1.22 o
   2   4   0      226.20      213.65      2.84 o
   3   4   0       65.83       66.71      1.57 o
   4   4   0       30.12       33.20      1.76 o
   5   4   0       15.77       15.47      1.12 o
   6   4   0        6.40        6.22      0.95 o
   7   4   0       46.91       45.07      2.16 o
   8   4   0      165.28      169.70      4.88 o
   9   4   0        6.72        5.04      3.05 o
  10   4   0       21.96       22.03      3.20 o
  11   4   0        7.00        5.45      2.72 o
   1   5   0       91.77       91.80      1.91 o
   2   5   0       34.52       35.62      1.38 o
   3   5   0       23.61       25.26      1.30 o
   4   5   0       40.76       46.57      1.78 o
   5   5   0       34.68       30.95      1.94 o
   6   5   0       18.65       14.84      1.31 o
   7   5   0       30.48       30.87      3.17 o
   8   5   0        3.25        1.22      1.87 o
   9   5   0       33.46       42.78      6.04 o
  10   5   0       46.59       55.19      5.74 o
  11   5   0        8.31        8.34      3.01 o
   0   6   0       22.19       20.45      2.45 o
   1   6   0       58.40       54.45      1.87 o
   2   6   0       40.56       35.64      1.61 o
   3   6   0       14.24       14.38      1.28 o
   4   6   0       76.02       74.91      2.30 o
   5   6   0        2.60        3.06      0.95 o
   6   6   0       12.92       14.84      1.73 o
   7   6   0        2.64        6.83      1.98 o
   8   6   0       24.41       32.30      3.98 o
   9   6   0        8.27       14.09      2.98 o
  10   6   0       14.99       16.38      3.46 o
   1   7   0        6.06        5.59      1.12 o
   2   7   0        8.61        7.03      1.37 o
   3   7   0      123.87      112.74      3.41 o
   4   7   0       35.51       34.76      2.52 o
   5   7   0        3.35        4.35      1.61 o
   6   7   0       11.01       17.02      2.39 o
   7   7   0       51.68       63.10      5.33 o
   8   7   0       21.70       25.31      4.96 o
   9   7   0       44.42       66.37      8.81 o
   0   8   0       65.29       63.22      3.56 o
   1   8   0       21.37       22.19      2.26 o
   2   8   0       13.39       15.56      1.61 o
   3   8   0        5.28        6.86      1.48 o
   4   8   0       43.88       49.16      3.41 o
   5   8   0       46.48       51.74      5.34 o
   6   8   0        0.13        4.71      2.86 o
   7   8   0       54.31       71.10      5.39 o
   8   8   0       12.37       10.65      3.43 o
   1   9   0       10.66       12.56      1.60 o
   2   9   0        1.01        5.87      1.71 o
   3   9   0       23.13       28.18      3.33 o
   4   9   0       28.80       38.49      3.22 o
   5   9   0       17.08       19.17      4.27 o
   6   9   0       44.75       58.90     11.08 o
   7   9   0       42.13       48.63      5.52 o
   0  10   0       26.26       34.36      8.93 o
   1  10   0       63.24       68.88      5.37 o
   2  10   0       38.58       40.82      3.29 o
   3  10   0        1.50        3.71      2.31 o
   4  10   0       14.53       29.54      4.44 o
 -12   0   1        1.51        2.66      4.57 o
 -11   0   1        3.02        3.32      3.33 o
 -10   0   1       10.05        4.31      2.95 o
  -9   0   1        0.53        1.07      1.32 o
  -8   0   1      257.51      252.61      5.47 o
  -7   0   1       81.46       80.91      2.88 o
  -6   0   1       50.90       54.37      2.29 o
  -5   0   1     1058.57     1045.06     11.35 o
  -4   0   1        0.79        0.38      0.38 o
  -3   0   1      200.14      209.42      3.14 o
  -2   0   1      352.47      368.87      5.10 o
  -1   0   1      156.82      175.39      2.93 o
   1   0   1      205.10      211.17      4.56 o
   2   0   1     1460.40     1484.06     27.68 o
   3   0   1       75.76       78.59      1.79 o
   4   0   1       14.00       14.41      1.11 o
   5   0   1     1075.16     1086.41     12.37 o
   6   0   1       74.86       70.34      5.62 o
   7   0   1       38.39       36.57      2.53 o
   8   0   1      396.36      403.60     14.60 o
   9   0   1        5.87        5.31      2.16 o
  10   0   1        2.17        3.61      2.16 o
  11   0   1        1.35        3.16      2.36 o
  12   0   1        5.74        5.64      4.04 o
 -12   1   1        2.03        1.37      2.61 o
 -11   1   1        0.17        0.39      2.26 o
 -10   1   1       26.17       25.07      2.60 o
  -9   1   1        7.62        7.94      1.46 o
  -8   1   1       28.99       29.64      1.61 o
  -7   1   1       62.39       64.47      1.88 o
  -6   1   1      250.48      251.32      3.28 o
  -5   1   1       52.38       49.36      1.24 o
  -4   1   1       57.00       61.39      1.09 o
  -3   1   1     1328.88     1327.98     10.39 o
  -2   1   1     3872.30     4062.77     45.79 o
  -1   1   1      375.91      400.10      5.41 o
   0   1   1      545.02      520.89      6.06 o
   1   1   1      107.25       97.76      3.53 o
   2   1   1     8051.77     8251.82     85.81 o
   3   1   1     1024.46     1059.00      8.68 o
   4   1   1       85.12       93.11      1.35 o
   5   1   1       60.76       61.45      1.21 o
   6   1   1      216.70      223.80      3.88 o
   7   1   1       78.10       85.63      2.74 o
   8   1   1       11.80       10.17      1.45 o
   9   1   1        4.31        6.02      2.07 o
  10   1   1       90.36       91.71      4.85 o
  11   1   1        3.50        5.78      2.14 o
  12   1   1        0.36        2.01      2.94 o
 -12   2   1       21.50       30.63      4.34 o
 -11   2   1        3.03        5.12      1.98 o
 -10   2   1        6.39        5.88      1.87 o
  -9   2   1       13.90       15.30      1.74 o
  -8   2   1       32.40       33.11      2.00 o
  -7   2   1       23.67       24.50      1.40 o
  -6   2   1       26.55       26.93      1.17 o
  -5   2   1       47.18       51.35      1.37 o
  -4   2   1     1481.40     1607.64     11.68 o
  -3   2   1      322.56      351.22      3.72 o
  -2   2   1      696.88      716.05      6.06 o
  -1   2   1     1136.07     1127.74     10.79 o
   0   2   1      154.18      165.62      2.27 o
   1   2   1      345.92      359.56      4.24 o
   2   2   1      168.91      191.09      2.18 o
   3   2   1       72.94       74.25      1.47 o
   4   2   1     3210.40     3415.83     28.16 o
   5   2   1      106.57      107.61      2.03 o
   6   2   1      188.05      195.30      3.69 o
   7   2   1       36.59       40.47      2.12 o
   8   2   1       16.34       15.84      1.84 o
   9   2   1       25.02       24.36      2.66 o
  10   2   1        9.17       13.21      2.56 o
  11   2   1        1.70       -1.92      1.92 o
  12   2   1       56.31       65.93      6.67 o
 -12   3   1        1.93        4.12      2.65 o
 -11   3   1        4.94        1.88      2.18 o
 -10   3   1       52.88       61.00      4.20 o
  -9   3   1       32.01       28.54      2.17 o
  -8   3   1        2.40        5.18      1.22 o
  -7   3   1       25.77       28.35      1.56 o
  -6   3   1       72.39       80.00      1.96 o
  -5   3   1       25.46       22.93      1.03 o
  -4   3   1      105.33      101.12      1.82 o
  -3   3   1      112.08      120.06      1.89 o
  -2   3   1      468.87      469.07      4.48 o
  -1   3   1     1307.78     1363.73     11.04 o
   0   3   1     1403.38     1508.78     14.15 o
   1   3   1      763.72      763.55      6.47 o
   2   3   1      650.15      666.70      5.60 o
   3   3   1        4.27        4.66      0.52 o
   4   3   1       40.85       39.81      1.24 o
   5   3   1      223.32      218.04      3.22 o
   6   3   1      478.98      499.47      5.88 o
   7   3   1       51.50       44.46      2.67 o
   8   3   1      138.62      133.70      4.89 o
   9   3   1       26.41       26.55      3.00 o
  10   3   1       24.78       25.11      3.17 o
  11   3   1       15.64       14.94      3.19 o
  12   3   1        2.73        4.00      2.71 o
 -11   4   1        2.42        7.00      2.53 o
 -10   4   1        4.29        6.94      2.39 o
  -9   4   1       24.97       23.57      2.77 o
  -8   4   1       29.88       28.59      2.01 o
  -7   4   1       33.23       34.56      1.80 o
  -6   4   1       31.19       31.03      1.68 o
  -5   4   1       87.31       90.73      2.07 o
  -4   4   1       59.36       56.54      1.61 o
  -3   4   1      250.21      234.59      2.99 o
  -2   4   1      130.92      130.46      2.11 o
  -1   4   1       86.74       84.62      1.69 o
   0   4   1       27.28       29.21      1.00 o
   1   4   1      354.74      357.91      4.03 o
   2   4   1      369.81      373.71      3.88 o
   3   4   1        4.60        4.02      0.78 o
   4   4   1       11.28       11.44      0.90 o
   5   4   1       11.50       10.11      1.02 o
   6   4   1       44.71       40.77      2.10 o
   7   4   1      107.37      111.93      4.31 o
   8   4   1      178.63      186.76      6.08 o
   9   4   1       16.71       14.90      2.71 o
  10   4   1       49.99       54.87      4.33 o
  11   4   1        4.87        4.36      2.67 o
 -11   5   1        3.53        1.38      2.65 o
 -10   5   1        2.70        4.84      2.48 o
  -9   5   1       11.80       10.42      3.09 o
  -8   5   1       17.58       19.17      2.08 o
  -7   5   1       42.27       40.24      2.73 o
  -6   5   1       79.20       78.12      2.49 o
  -5   5   1       26.43       21.66      1.51 o
  -4   5   1       37.46       38.26      1.72 o
  -3   5   1        2.85        2.50      0.80 o
  -2   5   1       22.58       23.89      1.09 o
  -1   5   1      149.61      142.24      2.29 o
   0   5   1       39.81       37.11      1.25 o
   1   5   1      108.77       97.07      1.85 o
   2   5   1      121.66      123.76      2.34 o
   3   5   1      113.02      106.82      2.34 o
   4   5   1      202.42      182.49      3.25 o
   5   5   1       22.94       17.26      1.50 o
   6   5   1       42.83       43.08      2.27 o
   7   5   1        0.65        2.94      1.96 o
   8   5   1       10.26       14.88      2.60 o
   9   5   1       42.44       42.25      4.32 o
  10   5   1       27.09       31.35      6.25 o
  11   5   1        4.23        7.51      2.89 o
 -10   6   1       24.01       24.09      4.15 o
  -9   6   1       31.14       36.05      3.79 o
  -8   6   1       20.35       25.17      2.84 o
  -7   6   1        0.53        1.87      1.24 o
  -6   6   1       16.40       17.16      2.29 o
  -5   6   1       36.86       37.43      1.89 o
  -4   6   1       24.62       22.99      1.54 o
  -3   6   1       95.97       84.60      2.50 o
  -2   6   1       12.96       18.92      1.31 o
  -1   6   1      187.00      174.23      3.45 o
   0   6   1       61.88       59.84      1.71 o
   1   6   1       43.42       40.01      1.45 o
   2   6   1        2.62        2.10      0.72 o
   3   6   1       29.11       24.69      1.95 o
   4   6   1        1.35        2.53      0.86 o
   5   6   1       43.32       42.15      2.92 o
   6   6   1       56.16       57.80      6.67 o
   7   6   1       27.56       41.16      3.94 o
   8   6   1        8.45       10.22      2.63 o
   9   6   1       23.07       28.85      3.71 o
  10   6   1        1.85        6.45      2.81 o
  -9   7   1       75.88       87.52      7.89 o
  -8   7   1       20.40       27.96      3.91 o
  -7   7   1        9.78       10.76      2.34 o
  -6   7   1       31.87       35.19      2.37 o
  -5   7   1       18.86       15.64      1.77 o
  -4   7   1       17.13       16.52      1.77 o
  -3   7   1       96.79       98.10      3.15 o
  -2   7   1      166.07      152.24      3.58 o
  -1   7   1       58.90       55.86      2.02 o
   0   7   1       22.20       21.01      1.47 o
   1   7   1        3.67        4.30      1.13 o
   2   7   1       27.64       28.30      1.70 o
   3   7   1        4.56        5.29      1.10 o
   4   7   1        2.10        4.88      1.66 o
   5   7   1      100.56      104.18      4.09 o
   6   7   1       34.99       41.30      4.05 o
   7   7   1        3.12        6.01      2.81 o
   8   7   1       19.42       22.06      3.42 o
   9   7   1       16.45       20.81      3.47 o
  -8   8   1        8.99       15.75      3.60 o
  -7   8   1       92.68      115.17      6.24 o
  -6   8   1       85.06       91.82      4.91 o
  -5   8   1      137.78      140.22      4.10 o
  -4   8   1       17.19       18.96      2.15 o
  -3   8   1       10.91       13.90      1.70 o
  -2   8   1        7.39       10.53      1.66 o
  -1   8   1        8.37        5.48      1.30 o
   0   8   1       41.70       43.44      2.13 o
   1   8   1       19.85       14.96      1.60 o
   2   8   1       29.93       31.03      2.23 o
   3   8   1       71.90       86.58      4.43 o
   4   8   1       18.55       17.04      3.02 o
   5   8   1       31.06       32.65      4.48 o
   6   8   1       27.41       29.82      3.93 o
   7   8   1       36.58       42.58      5.56 o
   8   8   1       12.92       13.94      3.26 o
  -7   9   1       31.87       38.94     13.06 o
  -6   9   1        0.85        2.91      2.70 o
  -5   9   1       75.95       91.39      4.31 o
  -4   9   1       15.69       19.91      2.46 o
  -3   9   1       51.31       58.79      3.03 o
  -2   9   1       35.09       35.29      2.19 o
  -1   9   1       10.10       11.84      1.62 o
   0   9   1       66.89       68.61      3.33 o
   1   9   1       87.97       95.94      4.06 o
   2   9   1       24.99       34.10      3.34 o
   3   9   1        8.63        9.74      4.48 o
   4   9   1        1.09        6.04      3.45 o
   5   9   1       19.40       28.52     12.91 o
   6   9   1        7.74       17.73      4.61 o
  -4  10   1       17.83       16.39      4.88 o
  -3  10   1       47.68       52.65      5.03 o
  -2  10   1       29.98       33.58      4.55 o
  -1  10   1        1.66        2.47      1.88 o
   0  10   1        7.33        7.67      2.12 o
   1  10   1        1.43       -0.05      2.07 o
   2  10   1       11.62       11.64      2.75 o
   3  10   1       31.87       39.28     10.97 o
   4  10   1       25.75       32.89      4.95 o
 -12   0   2        1.29        3.00      3.32 o
 -11   0   2        0.17       -0.53      2.94 o
 -10   0   2        6.28        4.58      2.45 o
  -9   0   2        0.40        0.58      1.37 o
  -8   0   2        6.79        5.00      1.34 o
  -7   0   2       49.05       49.44      2.44 o
  -6   0   2        0.24       -0.21      1.35 o
  -5   0   2       38.36       35.10      1.31 o
  -4   0   2        0.25        0.95      0.35 o
  -3   0   2      376.02      369.91      4.84 o
  -2   0   2      246.15      231.23      4.93 o
  -1   0   2       33.85       31.77      1.06 o
   0   0   2     7124.67     7101.30    100.17 o
   1   0   2     1069.13     1077.42     14.37 o
   2   0   2        1.40        0.87      0.49 o
   3   0   2      276.18      265.99      5.03 o
   4   0   2       83.68       82.64      2.65 o
   5   0   2       18.61       16.54      1.40 o
   6   0   2        1.41        1.74      0.88 o
   7   0   2        1.50        2.78      1.26 o
   8   0   2       49.48       51.08      5.96 o
   9   0   2        0.87        0.82      1.86 o
  10   0   2       29.49       28.59      5.56 o
  11   0   2        0.05       -0.70      2.49 o
  12   0   2        0.59        1.53      3.63 o
 -12   1   2        0.19        1.31      3.27 o
 -11   1   2        2.53        5.78      2.42 o
 -10   1   2        8.12        6.98      1.42 o
  -9   1   2       17.33       17.96      2.04 o
  -8   1   2       16.56       16.18      1.70 o
  -7   1   2        0.19        0.20      0.66 o
  -6   1   2       19.81       22.67      1.11 o
  -5   1   2      270.00      271.49      3.19 o
  -4   1   2       94.02       92.44      1.47 o
  -3   1   2       75.93       80.12      1.34 o
  -2   1   2      503.21      546.00      5.94 o
  -1   1   2      158.16      161.47      2.61 o
   0   1   2      106.00      107.83      1.88 o
   1   1   2      224.81      223.40      3.55 o
   2   1   2     1331.99     1411.62     14.14 o
   3   1   2      378.11      389.01      4.90 o
   4   1   2      147.80      163.92      2.34 o
   5   1   2       29.29       33.23      1.58 o
   6   1   2       82.90       82.46      2.27 o
   7   1   2       51.18       52.68      2.46 o
   8   1   2        7.58        8.86      1.58 o
   9   1   2       10.98        9.39      1.79 o
  10   1   2       28.41       26.93      2.60 o
  11   1   2        4.68       11.21      2.74 o
  12   1   2       14.44       16.46      3.33 o
 -12   2   2        4.62        4.85      3.34 o
 -11   2   2        1.03        1.32      2.17 o
 -10   2   2        1.06        3.08      1.32 o
  -9   2   2        5.35        6.74      1.53 o
  -8   2   2        4.07        5.55      1.16 o
  -7   2   2       34.38       33.68      1.57 o
  -6   2   2       11.83       12.26      0.89 o
  -5   2   2        7.36        7.93      0.69 o
  -4   2   2      131.27      138.06      1.99 o
  -3   2   2      293.08      307.77      3.12 o
  -2   2   2      241.98      267.46      3.20 o
  -1   2   2      851.51      838.60      7.90 o
   0   2   2       35.10       39.46      1.64 o
   1   2   2       19.72       17.57      0.73 o
   2   2   2      117.70      106.33      2.48 o
   3   2   2       20.68       24.05      1.63 o
   4   2   2      643.29      682.91      7.47 o
   5   2   2      201.57      208.20      3.26 o
   6   2   2      100.29       98.53      2.77 o
   7   2   2       14.72       14.87      1.55 o
   8   2   2        9.26       10.77      1.70 o
   9   2   2       15.27       12.68      2.97 o
  10   2   2        2.80        1.34      1.63 o
  11   2   2        8.44        8.24      2.77 o
  12   2   2        2.57        7.34      2.82 o
 -12   3   2        0.43        2.71      2.94 o
 -11   3   2       21.77       35.11      4.44 o
 -10   3   2        0.92        0.97      1.38 o
  -9   3   2        8.45        8.14      1.54 o
  -8   3   2        3.42        5.20      1.08 o
  -7   3   2        4.22        4.04      0.98 o
  -6   3   2        8.84        8.39      0.96 o
  -5   3   2       52.84       53.61      1.41 o
  -4   3   2       24.22       23.37      1.00 o
  -3   3   2      113.91      115.79      1.89 o
  -2   3   2      258.00      291.77      3.46 o
  -1   3   2      766.25      817.55      7.46 o
   0   3   2      704.20      687.83      5.82 o
   1   3   2      157.12      150.14      1.99 o
   2   3   2       30.72       32.50      0.96 o
   3   3   2       23.23       21.70      1.85 o
   4   3   2       12.97       13.43      0.99 o
   5   3   2       17.90       19.96      1.54 o
   6   3   2      333.85      351.31      5.92 o
   7   3   2       11.21       11.53      1.70 o
   8   3   2       70.80       73.12      3.68 o
   9   3   2        1.77        0.49      1.50 o
  10   3   2        1.09        2.96      2.22 o
  11   3   2        2.68        6.03      2.62 o
 -12   4   2        6.62        1.46      4.75 o
 -11   4   2        6.79        6.96      2.73 o
 -10   4   2        0.44        2.98      1.73 o
  -9   4   2        5.39        5.49      1.62 o
  -8   4   2       14.44       14.19      1.55 o
  -7   4   2        7.53        5.05      1.22 o
  -6   4   2        2.73        2.46      0.92 o
  -5   4   2       18.74       23.37      1.38 o
  -4   4   2       45.19       48.01      1.59 o
  -3   4   2      341.67      326.37      3.67 o
  -2   4   2       28.95       31.04      1.14 o
  -1   4   2       19.24       21.30      0.96 o
   0   4   2       74.20       83.65      1.46 o
   1   4   2      271.48      282.67      3.08 o
   2   4   2      402.27      379.93      4.26 o
   3   4   2      347.68      317.95      4.75 o
   4   4   2      229.53      212.15      4.41 o
   5   4   2       46.47       45.38      2.32 o
   6   4   2        2.77        1.18      1.05 o
   7   4   2       31.10       36.75      2.51 o
   8   4   2       97.59       97.63      4.19 o
   9   4   2       13.02       14.34      3.01 o
  10   4   2       63.97       74.33      5.86 o
  11   4   2        4.53        3.09      2.68 o
 -11   5   2        0.55        4.53      2.52 o
 -10   5   2        3.55        2.60      2.24 o
  -9   5   2        4.23        3.81      1.52 o
  -8   5   2        0.50        1.26      1.25 o
  -7   5   2       35.87       40.74      2.41 o
  -6   5   2       50.78       49.09      2.17 o
  -5   5   2       48.73       42.53      2.04 o
  -4   5   2       21.80       23.85      1.42 o
  -3   5   2       20.45       20.18      1.60 o
  -2   5   2       29.40       29.32      1.33 o
  -1   5   2      177.80      171.79      2.83 o
   0   5   2       12.47       13.28      0.86 o
   1   5   2      326.11      311.42      3.57 o
   2   5   2      227.41      202.05      2.94 o
   3   5   2      117.16      114.27      2.50 o
   4   5   2      176.31      187.51      6.31 o
   5   5   2        1.23        1.90      1.14 o
   6   5   2        8.77        9.20      1.95 o
   7   5   2        2.52        1.60      1.86 o
   8   5   2        4.94        6.82      2.17 o
   9   5   2       36.00       39.50      3.76 o
  10   5   2       89.38       97.46      5.68 o
 -10   6   2        4.85        9.91      2.84 o
  -9   6   2        7.88        8.45      3.25 o
  -8   6   2        2.82        4.87      1.44 o
  -7   6   2        8.22        9.25      1.59 o
  -6   6   2       38.12       38.92      3.07 o
  -5   6   2       14.20       13.05      1.41 o
  -4   6   2       73.90       68.86      2.69 o
  -3   6   2       54.40       43.84      1.82 o
  -2   6   2       59.59       50.64      1.83 o
  -1   6   2      227.86      218.57      3.35 o
   0   6   2      212.78      200.27      3.00 o
   1   6   2       57.65       59.58      1.80 o
   2   6   2       23.46       26.29      1.28 o
   3   6   2        0.14        0.05      1.07 o
   4   6   2       55.13       60.34      3.75 o
   5   6   2       83.78       87.41      5.32 o
   6   6   2       86.69       95.07      8.74 o
   7   6   2       41.48       48.13      3.83 o
   8   6   2       29.44       34.03      5.23 o
   9   6   2        7.38       11.26      4.63 o
  10   6   2        8.61       11.07      3.59 o
  -9   7   2       98.84      129.19      6.56 o
  -8   7   2       46.66       49.73      3.89 o
  -7   7   2        4.10        6.05      1.57 o
  -6   7   2        2.59        1.71      1.39 o
  -5   7   2        4.72        2.64      1.51 o
  -4   7   2       99.41       93.33      3.19 o
  -3   7   2      159.86      152.18      3.62 o
  -2   7   2       57.53       60.94      2.24 o
  -1   7   2       30.87       30.05      1.70 o
   0   7   2        9.25       10.24      1.26 o
   1   7   2        0.60        2.83      1.11 o
   2   7   2       45.23       45.57      2.73 o
   3   7   2       73.26       72.82      3.25 o
   4   7   2       44.82       41.66      3.64 o
   5   7   2       44.01       56.57      4.97 o
   6   7   2        8.34        7.08      2.67 o
   7   7   2       21.56       21.13      4.54 o
   8   7   2       13.28       12.50      3.03 o
   9   7   2        4.87        9.81      3.02 o
  -8   8   2        8.90        8.37      3.74 o
  -7   8   2       60.81       71.31      4.49 o
  -6   8   2       89.17       90.16      4.54 o
  -5   8   2       60.78       57.54      2.71 o
  -4   8   2      112.26      106.33      3.32 o
  -3   8   2        9.86       10.25      1.47 o
  -2   8   2       24.16       23.82      1.75 o
  -1   8   2       22.50       24.52      1.73 o
   0   8   2        3.23        2.09      1.53 o
   1   8   2       39.48       36.17      2.75 o
   2   8   2       49.74       55.83      4.98 o
   3   8   2       55.03       59.24     12.69 o
   4   8   2       13.91       11.01      3.27 o
   5   8   2       10.87       11.20      2.95 o
   6   8   2        6.69        7.70      4.08 o
   7   8   2        2.48        7.69      3.15 o
   8   8   2        7.18        9.91      3.07 o
  -7   9   2        9.05       -0.04      3.40 o
  -6   9   2       34.44       40.01      4.54 o
  -5   9   2       39.40       46.62      2.76 o
  -4   9   2       39.48       41.17      2.93 o
  -3   9   2        7.10       10.24      1.90 o
  -2   9   2       34.64       37.12      3.48 o
  -1   9   2       13.70       14.74      3.66 o
   0   9   2       69.13       68.13      6.84 o
   1   9   2        8.41       11.44      3.39 o
   2   9   2       18.95       17.80      3.20 o
   3   9   2       18.85       25.97      4.88 o
   4   9   2        0.22        6.11      3.50 o
   5   9   2       11.54       17.84      4.49 o
   6   9   2       10.82       12.03      4.34 o
  -4  10   2       17.70       21.17      3.08 o
  -3  10   2       52.54       58.53      3.46 o
  -2  10   2       98.12       91.30      4.88 o
  -1  10   2       56.29       57.03      4.20 o
   0  10   2        5.53        4.50      2.53 o
   1  10   2       12.68       17.14      3.08 o
   2  10   2        0.79        1.33      3.25 o
   3  10   2        6.99        8.20      3.97 o
   4  10   2        0.35        5.09      3.02 o
 -12   0   3        1.52        5.50      3.63 o
 -11   0   3      298.70      305.67      8.62 o
 -10   0   3        1.57        3.62      2.11 o
  -9   0   3        0.18        0.28      1.79 o
  -8   0   3        6.07        6.37      1.44 o
  -7   0   3        0.53        2.55      1.11 o
  -6   0   3        7.45        7.48      0.94 o
  -5   0   3      155.56      170.30      2.74 o
  -4   0   3       10.78       13.40      0.83 o
  -3   0   3       92.14       90.18      2.37 o
  -2   0   3      547.61      554.28     12.45 o
  -1   0   3       96.95       95.97      2.24 o
   0   0   3       64.48       62.80      1.60 o
   1   0   3      306.53      305.19      4.10 o
   2   0   3        0.55        1.09      0.41 o
   3   0   3       73.25       73.78      2.29 o
   4   0   3        0.78        2.92      1.62 o
   5   0   3       74.56       75.73      3.08 o
   6   0   3        0.68        1.12      1.07 o
   7   0   3        3.35        2.75      1.58 o
   8   0   3        0.06        1.63      1.65 o
   9   0   3       15.46       15.61      4.97 o
  10   0   3        2.01        4.30      2.48 o
  11   0   3        0.49        2.20      3.33 o
  12   0   3        8.10        3.68      4.02 o
 -12   1   3        4.70        5.42      2.77 o
 -11   1   3       21.84       20.08      2.11 o
 -10   1   3        5.46        7.59      1.65 o
  -9   1   3      107.55      103.54      3.05 o
  -8   1   3        9.25        8.71      1.22 o
  -7   1   3       70.36       74.79      1.89 o
  -6   1   3       74.92       75.83      1.76 o
  -5   1   3       44.57       48.27      1.17 o
  -4   1   3       30.14       27.85      0.81 o
  -3   1   3       29.76       30.60      0.87 o
  -2   1   3      147.22      146.68      2.74 o
  -1   1   3      164.78      155.98      2.94 o
   0   1   3      360.73      340.54      5.12 o
   1   1   3      162.78      140.45      2.32 o
   2   1   3      202.67      208.35      2.59 o
   3   1   3      220.29      229.64      2.96 o
   4   1   3       33.49       34.37      1.27 o
   5   1   3        2.31        2.57      0.63 o
   6   1   3        6.25        4.73      0.93 o
   7   1   3       13.55       14.66      1.82 o
   8   1   3        2.52        4.53      1.37 o
   9   1   3        3.11        1.66      1.38 o
  10   1   3        7.88        9.78      2.45 o
  11   1   3       12.87       10.70      2.54 o
  12   1   3        4.28        2.10      2.85 o
 -12   2   3        0.79        5.23      2.42 o
 -11   2   3        0.57        1.78      1.59 o
 -10   2   3        9.94        8.32      1.59 o
  -9   2   3       98.52       99.86      3.12 o
  -8   2   3       21.97       23.04      1.58 o
  -7   2   3       69.56       71.30      2.30 o
  -6   2   3       23.29       26.85      1.76 o
  -5   2   3       34.73       37.00      1.22 o
  -4   2   3      234.93      220.59      2.74 o
  -3   2   3      106.97      104.91      1.58 o
  -2   2   3       39.59       43.40      1.16 o
  -1   2   3       71.05       72.82      1.93 o
   0   2   3      234.22      230.23      3.42 o
   1   2   3      438.37      479.78      5.57 o
   2   2   3       37.27       45.31      1.78 o
   3   2   3        1.50        2.36      0.66 o
   4   2   3       63.18       69.17      1.97 o
   5   2   3       42.84       49.29      1.95 o
   6   2   3       16.74       20.83      1.55 o
   7   2   3       13.49       10.74      1.52 o
   8   2   3       60.70       58.22      3.26 o
   9   2   3       29.12       29.92      3.80 o
  10   2   3        1.12        3.54      1.87 o
  11   2   3        2.80        7.52      2.69 o
 -12   3   3        1.86        3.94      2.89 o
 -11   3   3       16.23       17.00      2.78 o
 -10   3   3       15.57       16.21      1.89 o
  -9   3   3        8.84        9.40      1.36 o
  -8   3   3        4.19        5.10      1.15 o
  -7   3   3       30.62       28.89      1.61 o
  -6   3   3       94.21       92.25      2.08 o
  -5   3   3       21.41       21.10      1.17 o
  -4   3   3        3.93        4.85      0.73 o
  -3   3   3       52.81       54.22      1.27 o
  -2   3   3       87.98       97.18      1.50 o
  -1   3   3       90.88       96.62      2.13 o
   0   3   3      120.36      119.80      2.63 o
   1   3   3       90.27       80.84      1.75 o
   2   3   3        1.84        2.30      0.69 o
   3   3   3       53.10       52.70      1.84 o
   4   3   3       57.45       55.84      2.10 o
   5   3   3       65.62       65.55      2.40 o
   6   3   3      274.34      267.43      5.41 o
   7   3   3      244.91      241.82      6.68 o
   8   3   3       52.21       50.71      3.21 o
   9   3   3        9.34        6.79      1.96 o
  10   3   3        1.71        4.25      2.35 o
  11   3   3        2.95        0.84      2.23 o
 -12   4   3        1.83        2.52      3.01 o
 -11   4   3       17.03       13.76      2.26 o
 -10   4   3        8.80       14.08      1.98 o
  -9   4   3        2.32        2.59      1.25 o
  -8   4   3       57.99       61.42      2.47 o
  -7   4   3        5.70        4.29      1.08 o
  -6   4   3       15.85       12.22      1.24 o
  -5   4   3       48.25       52.93      1.99 o
  -4   4   3       85.49       92.02      2.18 o
  -3   4   3      157.21      158.66      2.37 o
  -2   4   3       23.74       22.87      0.96 o
  -1   4   3      139.23      131.38      2.42 o
   0   4   3       53.74       55.45      1.57 o
   1   4   3      322.08      308.43      3.78 o
   2   4   3      141.65      142.93      2.35 o
   3   4   3      170.84      160.88      3.44 o
   4   4   3      347.17      313.20      5.72 o
   5   4   3       73.73       64.67      2.99 o
   6   4   3        0.43        0.91      0.93 o
   7   4   3        6.17        5.16      1.63 o
   8   4   3       35.17       35.16      2.89 o
   9   4   3       75.63       70.05      7.56 o
  10   4   3       31.29       27.85      3.88 o
  11   4   3        9.14        7.59      2.86 o
 -11   5   3        1.73        1.12      2.28 o
 -10   5   3        4.04        6.31      1.80 o
  -9   5   3        6.73        7.72      1.59 o
  -8   5   3        8.39       10.19      1.63 o
  -7   5   3       44.34       44.94      3.35 o
  -6   5   3      123.37      119.16      2.96 o
  -5   5   3       43.45       43.53      2.21 o
  -4   5   3       53.81       44.69      1.74 o
  -3   5   3       72.36       76.39      1.90 o
  -2   5   3       52.81       52.18      1.58 o
  -1   5   3       85.49       78.71      1.73 o
   0   5   3       28.59       27.71      1.13 o
   1   5   3      298.12      276.04      4.10 o
   2   5   3      607.69      555.19      7.19 o
   3   5   3      148.14      142.61      4.72 o
   4   5   3       81.28       79.16      3.21 o
   5   5   3       13.09       10.33      1.64 o
   6   5   3       12.37       15.03      2.98 o
   7   5   3       76.77       78.75      3.90 o
   8   5   3        2.97        5.36      1.97 o
   9   5   3       18.37       13.88      2.83 o
  10   5   3        0.88        8.07      2.55 o
 -10   6   3       43.37       50.27      3.44 o
  -9   6   3       11.04        9.40      1.75 o
  -8   6   3       27.26       29.02      2.63 o
  -7   6   3       12.83       13.07      1.70 o
  -6   6   3        0.10        0.65      1.15 o
  -5   6   3        4.14        3.16      1.03 o
  -4   6   3       92.56       84.37      2.48 o
  -3   6   3       28.03       28.05      1.45 o
  -2   6   3       25.02       30.09      1.35 o
  -1   6   3      279.72      281.85      3.59 o
   0   6   3      543.97      509.47      6.46 o
   1   6   3      101.92       91.07      3.59 o
   2   6   3       16.05       17.16      1.90 o
   3   6   3       11.09        8.32      1.81 o
   4   6   3       45.25       40.69      3.39 o
   5   6   3        9.44        9.97      2.34 o
   6   6   3       46.21       53.12      3.32 o
   7   6   3       18.94       23.99      2.76 o
   8   6   3       28.33       31.51      3.52 o
   9   6   3        1.18        5.59      2.61 o
  -9   7   3       21.29       27.23      3.15 o
  -8   7   3       41.04       42.07      2.59 o
  -7   7   3        0.14        2.74      1.53 o
  -6   7   3       10.47       12.02      1.71 o
  -5   7   3       22.63       22.28      2.14 o
  -4   7   3       84.58       78.79      2.71 o
  -3   7   3      128.93      128.41      3.25 o
  -2   7   3      331.53      315.31      5.71 o
  -1   7   3       38.10       34.43      2.74 o
   0   7   3       41.02       41.83      2.69 o
   1   7   3        2.25        2.11      1.22 o
   2   7   3       58.26       55.94      3.72 o
   3   7   3       17.83       14.66      2.56 o
   4   7   3       41.92       43.34      4.98 o
   5   7   3       37.45       34.34      3.66 o
   6   7   3       48.17       54.79      4.55 o
   7   7   3        8.70        6.96      2.47 o
   8   7   3       51.20       61.40      5.55 o
   9   7   3        0.18        2.61      3.78 o
  -8   8   3        2.51        3.12      3.25 o
  -7   8   3      128.84      132.01      4.82 o
  -6   8   3       80.33       91.68      3.20 o
  -5   8   3       42.94       48.38      3.64 o
  -4   8   3       41.92       46.71      2.59 o
  -3   8   3       10.63       11.01      1.98 o
  -2   8   3        8.24        8.44      1.92 o
  -1   8   3        1.29        1.89      1.76 o
   0   8   3       49.45       49.17      2.90 o
   1   8   3       34.72       33.18      4.04 o
   2   8   3      116.98      119.77      6.53 o
   3   8   3       19.77       21.48      3.13 o
   4   8   3       13.80       15.61      3.06 o
   5   8   3        2.54        1.98      2.80 o
   6   8   3       11.35       13.28      3.41 o
   7   8   3        1.97        5.57      2.64 o
  -7   9   3       34.04       27.46      5.93 o
  -6   9   3       21.33       20.59      2.58 o
  -5   9   3      133.48      133.09      4.63 o
  -4   9   3       81.12       81.39      3.88 o
  -3   9   3       16.83       18.52      2.41 o
  -2   9   3        1.75        3.34      2.12 o
  -1   9   3       20.46       24.95      3.40 o
   0   9   3       31.23       36.06      6.00 o
   1   9   3       16.59       13.96      3.02 o
   2   9   3        0.89        1.82      3.12 o
   3   9   3       15.06       28.47      4.60 o
   4   9   3       20.15       29.35      4.89 o
   5   9   3        1.63        2.72      5.31 o
   6   9   3        1.30        0.86      3.13 o
  -4  10   3        1.81        1.69      2.26 o
  -3  10   3       24.29       27.92      3.31 o
  -2  10   3       36.30       31.11      3.56 o
  -1  10   3        7.97        8.98      2.77 o
   0  10   3        7.60        6.25      2.51 o
   1  10   3       18.03       17.52      4.62 o
   2  10   3       14.88       21.47      5.22 o
   3  10   3        2.49        8.31      3.60 o
 -12   0   4       23.47       22.25      4.04 o
 -11   0   4       22.07       18.62      3.13 o
 -10   0   4       18.26       16.83      2.81 o
  -9   0   4        7.01        5.83      2.04 o
  -8   0   4        4.72        3.18      1.88 o
  -7   0   4        0.20        0.31      0.96 o
  -6   0   4      364.25      348.13      5.33 o
  -5   0   4      327.68      329.32      4.47 o
  -4   0   4      152.28      166.72      2.91 o
  -3   0   4      941.37     1040.96     17.69 o
  -2   0   4       33.34       44.80      3.82 o
  -1   0   4      152.17      172.91      4.13 o
   0   0   4     1166.95     1324.82     16.46 o
   1   0   4      279.84      300.17      4.32 o
   2   0   4      185.88      189.23      4.26 o
   3   0   4       21.36       21.37      1.31 o
   4   0   4        0.12        0.23      0.74 o
   5   0   4      274.08      279.22      6.62 o
   6   0   4       31.78       32.09      3.75 o
   7   0   4        0.70        1.31      1.77 o
   8   0   4        0.00        0.31      1.80 o
   9   0   4       23.55       20.78      8.61 o
  10   0   4        0.32        2.02      2.72 o
  11   0   4        7.46        3.20      4.76 o
 -12   1   4       14.93       18.22      2.15 o
 -11   1   4       75.57       77.96      4.37 o
 -10   1   4        6.71        6.54      1.61 o
  -9   1   4      243.95      241.90      5.02 o
  -8   1   4       10.11       11.45      1.24 o
  -7   1   4      155.63      159.93      2.75 o
  -6   1   4       10.79       13.48      0.97 o
  -5   1   4      102.66      112.30      1.82 o
  -4   1   4      333.74      331.88      3.30 o
  -3   1   4      382.00      407.70      5.67 o
  -2   1   4      569.84      646.45      8.11 o
  -1   1   4      949.15     1024.00     11.80 o
   0   1   4      157.01      164.59      3.22 o
   1   1   4      318.71      323.11      3.84 o
   2   1   4      170.28      168.31      2.34 o
   3   1   4      638.00      678.90      6.87 o
   4   1   4       99.09       96.80      2.46 o
   5   1   4       25.53       23.82      2.26 o
   6   1   4       49.27       49.88      2.70 o
   7   1   4       18.51       15.68      2.16 o
   8   1   4       17.17       16.34      2.51 o
   9   1   4       11.84       10.06      2.81 o
  10   1   4       27.27       23.41      3.95 o
  11   1   4       19.32       14.72      2.76 o
 -12   2   4        2.59        3.78      1.79 o
 -11   2   4        2.26        4.89      1.64 o
 -10   2   4        8.54        8.45      1.79 o
  -9   2   4       86.04       83.57      2.60 o
  -8   2   4       27.53       28.71      2.17 o
  -7   2   4      464.01      445.87      5.61 o
  -6   2   4        2.41        2.07      0.74 o
  -5   2   4       15.73       15.01      0.88 o
  -4   2   4       92.85      101.79      1.57 o
  -3   2   4      115.48      121.03      1.71 o
  -2   2   4      462.61      452.96      5.60 o
  -1   2   4       87.49       93.07      2.12 o
   0   2   4      125.08      148.98      2.53 o
   1   2   4     1697.51     1775.73     16.73 o
   2   2   4       77.63       78.92      2.15 o
   3   2   4      156.44      152.60      3.92 o
   4   2   4       76.97       80.61      2.66 o
   5   2   4       77.31       78.34      4.52 o
   6   2   4       85.09       82.11      3.96 o
   7   2   4       85.83       82.53      6.66 o
   8   2   4      134.27      121.90      6.22 o
   9   2   4       93.72       90.54      6.77 o
  10   2   4        5.81        5.16      2.55 o
  11   2   4        0.48        4.13      2.13 o
 -12   3   4       12.80       14.22      2.68 o
 -11   3   4       39.49       41.31      2.70 o
 -10   3   4        9.94        8.77      1.62 o
  -9   3   4       19.40       18.46      1.63 o
  -8   3   4       17.31       18.69      1.60 o
  -7   3   4       82.72       76.39      2.25 o
  -6   3   4       48.89       48.68      1.78 o
  -5   3   4      328.98      303.31      3.89 o
  -4   3   4       65.83       62.41      1.57 o
  -3   3   4      164.53      164.88      2.51 o
  -2   3   4      216.50      228.31      3.33 o
  -1   3   4     1093.84     1176.99     14.16 o
   0   3   4      175.99      178.42      3.49 o
   1   3   4      224.94      220.25      3.99 o
   2   3   4      118.34      102.63      2.88 o
   3   3   4       19.43       17.38      1.28 o
   4   3   4       27.79       24.81      2.24 o
   5   3   4      191.86      181.21      5.07 o
   6   3   4      325.29      308.33      9.07 o
   7   3   4       21.31       18.93      2.96 o
   8   3   4       14.54       10.32      2.69 o
   9   3   4        3.99        2.75      1.99 o
  10   3   4        8.69        7.08      2.39 o
  11   3   4       19.93       24.20      3.59 o
 -12   4   4        3.68        8.49      3.84 o
 -11   4   4        8.41        8.46      1.93 o
 -10   4   4       19.28       17.79      1.84 o
  -9   4   4       10.83       12.80      1.75 o
  -8   4   4        4.13        4.66      1.24 o
  -7   4   4        3.86        4.48      1.05 o
  -6   4   4        3.17        3.79      0.93 o
  -5   4   4      152.56      152.42      2.74 o
  -4   4   4      225.10      208.57      3.12 o
  -3   4   4       64.67       58.82      1.55 o
  -2   4   4       35.63       36.87      1.69 o
  -1   4   4       38.35       42.57      2.00 o
   0   4   4        6.35        4.81      0.86 o
   1   4   4       79.84       80.08      1.92 o
   2   4   4      160.69      142.15      3.15 o
   3   4   4      324.87      295.59      5.55 o
   4   4   4      582.03      545.58      8.58 o
   5   4   4      115.99      112.17      3.81 o
   6   4   4        8.38        6.65      2.23 o
   7   4   4        6.64        5.78      2.10 o
   8   4   4       33.98       29.64      3.10 o
   9   4   4       35.47       36.53      3.74 o
  10   4   4        7.96        5.35      2.57 o
 -11   5   4        3.28        3.62      2.44 o
 -10   5   4        1.30        4.64      1.54 o
  -9   5   4       15.36       18.23      2.13 o
  -8   5   4       39.04       38.92      2.36 o
  -7   5   4       27.76       29.09      1.98 o
  -6   5   4       10.03        8.89      1.33 o
  -5   5   4       66.67       70.34      2.09 o
  -4   5   4        5.66        4.95      0.82 o
  -3   5   4        1.57        2.32      0.74 o
  -2   5   4       37.86       33.47      1.53 o
  -1   5   4      206.58      192.27      3.67 o
   0   5   4      111.69      106.95      2.80 o
   1   5   4      164.40      152.41      3.79 o
   2   5   4      406.87      381.72      6.59 o
   3   5   4       56.37       54.80      3.15 o
   4   5   4        8.11        5.30      1.53 o
   5   5   4       21.57       21.52      2.40 o
   6   5   4       32.53       35.34      3.60 o
   7   5   4       61.76       62.66      4.17 o
   8   5   4       12.15       13.00      2.36 o
   9   5   4        6.98        6.10      2.53 o
  10   5   4       49.25       50.72      5.51 o
 -10   6   4       21.15       24.62      3.04 o
  -9   6   4       21.76       20.03      2.09 o
  -8   6   4        7.14        7.09      1.67 o
  -7   6   4       24.19       28.38      2.11 o
  -6   6   4       42.79       42.71      2.25 o
  -5   6   4       31.69       33.99      1.76 o
  -4   6   4        3.68        3.35      1.02 o
  -3   6   4       94.53       80.16      2.32 o
  -2   6   4      223.11      200.28      3.83 o
  -1   6   4       94.73       91.54      2.34 o
   0   6   4      114.32      106.82      3.36 o
   1   6   4       68.61       71.09      3.17 o
   2   6   4        0.42        2.04      1.24 o
   3   6   4       11.10       11.75      1.94 o
   4   6   4        6.24        4.72      2.05 o
   5   6   4      185.09      178.19      5.24 o
   6   6   4       36.18       36.59      4.40 o
   7   6   4       28.47       19.72      3.26 o
   8   6   4       36.24       39.74      3.83 o
   9   6   4        0.85        4.86      2.58 o
  -9   7   4       34.55       33.92      2.76 o
  -8   7   4       60.29       65.48      3.38 o
  -7   7   4        0.86        3.49      1.69 o
  -6   7   4       41.41       53.28      2.83 o
  -5   7   4       79.79       76.34      3.57 o
  -4   7   4        8.28        7.84      1.67 o
  -3   7   4      165.54      160.71      4.53 o
  -2   7   4      114.09      111.09      6.84 o
  -1   7   4       24.29       23.69      3.52 o
   0   7   4       24.60       22.55      2.42 o
   1   7   4       17.51       21.59      2.41 o
   2   7   4       21.33       26.35      3.63 o
   3   7   4       52.45       60.35      4.49 o
   4   7   4       27.45       27.04      3.22 o
   5   7   4        6.63        6.27      2.48 o
   6   7   4       26.53       30.78      3.36 o
   7   7   4       15.23       13.23      3.53 o
   8   7   4        1.60        1.79      2.24 o
  -8   8   4       34.47       32.82      3.41 o
  -7   8   4       11.60       15.56      4.14 o
  -6   8   4      118.81      111.19      5.15 o
  -5   8   4       69.96       62.03      4.18 o
  -4   8   4       98.65       95.40      4.80 o
  -3   8   4       38.41       41.78      4.73 o
  -2   8   4       37.03       38.68      3.40 o
  -1   8   4       10.15        7.63      2.76 o
   0   8   4       33.43       31.43      3.83 o
   1   8   4       46.95       51.75      4.88 o
   2   8   4        1.28        5.07      2.43 o
   3   8   4        9.96       10.77      2.68 o
   4   8   4       45.30       43.35      5.50 o
   5   8   4        2.65        6.06      2.81 o
   6   8   4        5.75        7.50      2.54 o
   7   8   4        1.70        4.40      2.65 o
  -7   9   4        5.02        3.04      2.33 o
  -6   9   4       35.70       33.16      4.14 o
  -5   9   4        8.12        8.95      2.96 o
  -4   9   4       68.57       73.59      4.64 o
  -3   9   4       14.19       15.96      3.18 o
  -2   9   4        2.73        4.45      2.42 o
  -1   9   4       21.52       20.56      3.10 o
   0   9   4       58.09       62.83     10.34 o
   1   9   4       12.67       13.52      3.97 o
   2   9   4       15.70       20.89      4.22 o
   3   9   4        6.14       12.48      5.71 o
   4   9   4       43.13       58.69      6.25 o
   5   9   4        2.36        3.12      2.70 o
  -4  10   4        0.17       -0.52      2.39 o
  -3  10   4       48.32       45.51      4.52 o
  -2  10   4      127.53      128.29      6.00 o
  -1  10   4       21.15       23.59      7.87 o
   0  10   4        6.45        5.67      2.78 o
   1  10   4        5.25        3.21      3.48 o
   2  10   4        7.64       10.22      3.41 o
   3  10   4        5.63        7.57      3.38 o
 -12   0   5        1.19        1.65      2.26 o
 -11   0   5      450.93      439.74     11.99 o
 -10   0   5        1.01       -0.16      2.61 o
  -9   0   5        7.79        4.09      2.19 o
  -8   0   5        1.95        0.96      1.27 o
  -7   0   5        5.84        6.67      1.35 o
  -6   0   5        0.01        1.88      0.97 o
  -5   0   5      646.45      663.69     11.80 o
  -4   0   5      238.44      255.92      5.42 o
  -3   0   5       95.19      106.46      3.83 o
  -2   0   5       69.16       71.43      2.18 o
  -1   0   5      130.76      131.15      3.22 o
   0   0   5      562.00      581.00      8.19 o
   1   0   5      228.74      230.36      4.11 o
   2   0   5        9.02        9.87      0.83 o
   3   0   5      128.90      140.33      3.30 o
   4   0   5       74.61       75.36      3.01 o
   5   0   5      298.10      316.34      7.95 o
   6   0   5       45.27       49.65      4.61 o
   7   0   5        0.64       -1.25      1.83 o
   8   0   5       38.99       42.19      5.18 o
   9   0   5       16.33       22.18      4.53 o
  10   0   5       77.67       74.16      7.36 o
  11   0   5       46.08       64.46     11.38 o
 -12   1   5        4.39        6.99      2.10 o
 -11   1   5       53.53       52.08      2.85 o
 -10   1   5       24.18       24.72      2.14 o
  -9   1   5      302.09      281.85      5.79 o
  -8   1   5       54.58       52.16      2.85 o
  -7   1   5       92.09       89.44      2.04 o
  -6   1   5       58.86       59.78      1.62 o
  -5   1   5       88.10       98.47      1.91 o
  -4   1   5      288.10      281.27      4.33 o
  -3   1   5      362.31      398.43      8.67 o
  -2   1   5      377.40      407.18      5.34 o
  -1   1   5      113.60      126.16      2.30 o
   0   1   5       77.03       75.42      1.61 o
   1   1   5       15.01       16.30      0.91 o
   2   1   5       55.04       53.57      1.38 o
   3   1   5      352.21      363.11      4.14 o
   4   1   5       44.48       46.19      1.80 o
   5   1   5       19.69       19.85      1.94 o
   6   1   5        9.12        7.65      1.45 o
   7   1   5      144.59      144.87      6.54 o
   8   1   5       77.42       70.99      5.25 o
   9   1   5       56.30       63.71      5.48 o
  10   1   5       63.50       67.02      5.96 o
  11   1   5       62.07       61.53      6.21 o
 -12   2   5        8.38        8.56      2.50 o
 -11   2   5        2.91        2.23      1.60 o
 -10   2   5       38.88       38.81      2.23 o
  -9   2   5      156.13      148.50      3.53 o
  -8   2   5       42.44       39.33      1.87 o
  -7   2   5      578.10      551.33      6.44 o
  -6   2   5        8.32        7.32      0.89 o
  -5   2   5       15.40       12.87      0.76 o
  -4   2   5      148.42      147.76      2.30 o
  -3   2   5       63.75       60.48      1.74 o
  -2   2   5      466.80      486.38      7.90 o
  -1   2   5      402.88      471.19      7.93 o
   0   2   5       37.00       35.53      1.40 o
   1   2   5      129.60      143.82      2.52 o
   2   2   5      106.45      110.63      2.07 o
   3   2   5       36.26       32.49      1.63 o
   4   2   5       63.49       56.23      2.88 o
   5   2   5      136.22      146.69      5.95 o
   6   2   5       92.21       90.09      4.26 o
   7   2   5       54.58       54.73      6.12 o
   8   2   5       98.89       94.79     14.03 o
   9   2   5       27.89       26.23      4.02 o
  10   2   5       21.78       18.16      3.80 o
  11   2   5        1.18        0.41      2.66 o
 -12   3   5        2.57        1.38      2.24 o
 -11   3   5       12.50        9.43      2.79 o
 -10   3   5       14.51       15.76      2.43 o
  -9   3   5       11.30       12.10      1.98 o
  -8   3   5       74.64       76.50      2.56 o
  -7   3   5       73.41       73.47      2.17 o
  -6   3   5       81.35       74.00      1.98 o
  -5   3   5      951.66      862.71      8.41 o
  -4   3   5       14.90       18.24      1.21 o
  -3   3   5       33.72       31.92      1.43 o
  -2   3   5       21.85       28.21      1.36 o
  -1   3   5      272.04      304.27      4.96 o
   0   3   5      130.19      119.67      2.89 o
   1   3   5       42.66       42.27      1.98 o
   2   3   5       22.56       20.65      1.61 o
   3   3   5      464.98      456.03      7.56 o
   4   3   5      212.75      198.84      4.78 o
   5   3   5      119.95      100.63      3.90 o
   6   3   5      199.56      192.37      7.51 o
   7   3   5      113.50      113.01      7.50 o
   8   3   5       23.19       17.86      3.16 o
   9   3   5        1.32        1.65      2.15 o
  10   3   5        1.48       -1.67      2.17 o
 -12   4   5        6.50        0.18      5.19 o
 -11   4   5       35.00       36.52      3.98 o
 -10   4   5       13.21       11.90      1.81 o
  -9   4   5       16.91       16.80      1.70 o
  -8   4   5       40.68       40.80      2.09 o
  -7   4   5       16.94       13.65      1.31 o
  -6   4   5      147.44      140.69      3.26 o
  -5   4   5       75.04       66.77      2.46 o
  -4   4   5       18.58       14.51      1.26 o
  -3   4   5     1236.35     1172.85     12.95 o
  -2   4   5       34.49       33.86      2.66 o
  -1   4   5      194.48      195.39      3.60 o
   0   4   5       73.48       72.30      2.26 o
   1   4   5      234.43      225.46      5.51 o
   2   4   5      184.76      177.49      4.34 o
   3   4   5       91.80       79.74      3.08 o
   4   4   5      220.71      217.44      8.43 o
   5   4   5      142.31      142.53      6.15 o
   6   4   5        7.91        4.15      1.77 o
   7   4   5        5.67        3.83      2.05 o
   8   4   5        2.31        1.23      2.38 o
   9   4   5       26.66       23.47      4.00 o
  10   4   5       22.89       19.27      4.05 o
 -11   5   5        5.62        3.56      2.34 o
 -10   5   5       23.27       20.58      3.65 o
  -9   5   5       22.12       23.54      2.45 o
  -8   5   5       24.74       23.26      2.33 o
  -7   5   5       28.58       27.69      2.45 o
  -6   5   5       12.89       10.16      1.47 o
  -5   5   5       47.85       51.95      2.13 o
  -4   5   5      108.78       96.60      2.33 o
  -3   5   5      139.75      137.57      4.52 o
  -2   5   5      157.22      143.37      3.51 o
  -1   5   5      454.22      431.87      6.61 o
   0   5   5      220.47      209.95      5.13 o
   1   5   5      390.91      373.40      7.30 o
   2   5   5      300.12      289.10      6.95 o
   3   5   5      147.35      132.67      4.48 o
   4   5   5        1.78        3.03      1.32 o
   5   5   5       17.23       19.11      2.96 o
   6   5   5        4.62        3.78      1.92 o
   7   5   5       10.94        7.80      2.54 o
   8   5   5        3.76        3.03      2.52 o
   9   5   5        3.89        3.83      2.48 o
  10   5   5        9.02        8.51      5.85 o
 -10   6   5        7.15        6.00      2.25 o
  -9   6   5       10.46       11.59      2.37 o
  -8   6   5       13.08       12.27      1.97 o
  -7   6   5       46.36       45.48      2.44 o
  -6   6   5       19.11       19.60      1.99 o
  -5   6   5       23.34       23.44      2.43 o
  -4   6   5       18.71       19.35      1.86 o
  -3   6   5       65.13       69.22      2.81 o
  -2   6   5       13.96       12.42      1.50 o
  -1   6   5      286.70      281.05      6.35 o
   0   6   5      386.89      376.05      6.99 o
   1   6   5       36.34       34.98      2.83 o
   2   6   5       39.64       39.41      3.07 o
   3   6   5       25.89       21.13      2.93 o
   4   6   5       15.54       12.87      3.07 o
   5   6   5        1.68        1.48      1.51 o
   6   6   5       17.98       21.80      2.89 o
   7   6   5       11.92       10.37      2.52 o
   8   6   5       11.51       10.25      3.03 o
   9   6   5        6.26       10.44      3.38 o
  -9   7   5        0.77        6.00      2.15 o
  -8   7   5       16.56       15.36      5.07 o
  -7   7   5       15.93       21.50      3.01 o
  -6   7   5       15.06       16.32      2.73 o
  -5   7   5        1.29        0.67      1.78 o
  -4   7   5       66.71       64.67      6.60 o
  -3   7   5       14.24       14.70      2.34 o
  -2   7   5       44.19       46.06      3.55 o
  -1   7   5        8.00        7.52      1.58 o
   0   7   5       86.73       93.47      4.09 o
   1   7   5       22.45       20.44      2.47 o
   2   7   5       53.01       47.79      5.11 o
   3   7   5      108.27      110.26      5.19 o
   4   7   5       15.68       16.78      2.95 o
   5   7   5       18.49       15.15      3.39 o
   6   7   5       10.19       14.03      3.80 o
   7   7   5       13.59       12.13      3.29 o
   8   7   5        3.27        3.01      2.49 o
  -8   8   5        7.00        6.06      2.51 o
  -7   8   5       26.06       25.03      3.30 o
  -6   8   5       46.37       43.12      6.36 o
  -5   8   5        0.66        0.32      1.94 o
  -4   8   5        2.21        1.48      2.05 o
  -3   8   5        6.39        0.45      1.80 o
  -2   8   5        3.27        6.27      2.86 o
  -1   8   5       15.33       13.21      2.77 o
   0   8   5        6.53       12.20      2.72 o
   1   8   5       17.29       16.21      2.58 o
   2   8   5       73.05       68.46      4.17 o
   3   8   5       11.80       10.85      2.73 o
   4   8   5       43.93       51.07      3.98 o
   5   8   5        8.29        9.74      2.51 o
   6   8   5        9.11       11.10      4.27 o
   7   8   5        1.10        5.15      2.75 o
  -6   9   5        2.49        4.37      2.38 o
  -5   9   5       28.63       24.08      3.39 o
  -4   9   5      114.12      112.54      6.27 o
  -3   9   5       13.69       14.88      2.93 o
  -2   9   5       38.84       34.01      6.56 o
  -1   9   5        4.81        3.53      3.00 o
   0   9   5        9.14        9.11      2.88 o
   1   9   5       12.66       13.88      3.22 o
   2   9   5        3.12        7.61      3.44 o
   3   9   5        0.95        2.11      2.61 o
   4   9   5        0.56        4.97      2.51 o
   5   9   5        4.95        9.16      2.84 o
  -4  10   5       14.23       11.47      3.25 o
  -3  10   5        7.11        9.40      2.94 o
  -2  10   5       43.68       44.51      4.37 o
  -1  10   5       31.68       32.52      3.97 o
   0  10   5       24.74       28.68      4.95 o
   1  10   5        1.54        5.70      3.73 o
   2  10   5       35.15       37.89      9.31 o
 -12   0   6       47.72       49.53      5.67 o
 -11   0   6        0.01        7.88      3.17 o
 -10   0   6        0.06        1.63      3.15 o
  -9   0   6       23.80       28.32      2.94 o
  -8   0   6        2.17        2.44      1.22 o
  -7   0   6        0.63        0.15      1.18 o
  -6   0   6      293.11      316.93      9.86 o
  -5   0   6      175.96      175.01      4.03 o
  -4   0   6       24.30       27.18      2.45 o
  -3   0   6      641.47      721.78     13.83 o
  -2   0   6        1.24        1.78      0.62 o
  -1   0   6      124.34      125.97      2.94 o
   0   0   6        0.82        0.58      0.43 o
   1   0   6      360.75      372.17      6.70 o
   2   0   6        0.20        0.60      0.62 o
   3   0   6        0.43        0.47      0.74 o
   4   0   6       21.77       16.67      1.63 o
   5   0   6      320.15      333.73     10.74 o
   6   0   6       55.40       54.27      4.87 o
   7   0   6        2.73        5.77      2.65 o
   8   0   6        4.33        0.74      3.08 o
   9   0   6       39.15       33.07      7.03 o
  10   0   6        2.46        4.07      4.40 o
  11   0   6       30.63       29.43      8.48 o
 -12   1   6        4.27        6.09      3.26 o
 -11   1   6        0.90        1.67      2.06 o
 -10   1   6       25.12       25.44      2.65 o
  -9   1   6      157.53      154.21      3.96 o
  -8   1   6       34.66       33.82      1.98 o
  -7   1   6       68.13       61.04      2.68 o
  -6   1   6        4.77        5.82      0.95 o
  -5   1   6       36.59       46.15      1.60 o
  -4   1   6      329.80      325.92      7.07 o
  -3   1   6      185.90      208.33      4.81 o
  -2   1   6       15.82       21.46      1.13 o
  -1   1   6      776.23      867.58      9.38 o
   0   1   6       20.26       24.93      1.83 o
   1   1   6       76.97       77.90      2.01 o
   2   1   6      133.13      138.02      2.19 o
   3   1   6      407.79      440.66      5.22 o
   4   1   6       49.73       50.35      2.29 o
   5   1   6       13.03       12.93      1.59 o
   6   1   6       12.03       13.56      1.94 o
   7   1   6       50.21       53.64      5.72 o
   8   1   6       22.37       20.35      3.30 o
   9   1   6       30.62       38.58      7.16 o
  10   1   6       24.14       26.54      4.42 o
  11   1   6       10.78        9.94      3.57 o
 -12   2   6        8.89       11.37      2.66 o
 -11   2   6        1.47        2.73      2.15 o
 -10   2   6        4.35        4.09      1.57 o
  -9   2   6       22.50       23.53      2.34 o
  -8   2   6       48.62       49.84      2.72 o
  -7   2   6      394.13      383.36      6.92 o
  -6   2   6      106.32      105.47      2.48 o
  -5   2   6        5.64        6.30      1.07 o
  -4   2   6       34.78       40.32      1.24 o
  -3   2   6       17.99       20.40      1.34 o
  -2   2   6      604.40      637.73     14.17 o
  -1   2   6       87.47       84.52      4.22 o
   0   2   6      126.76      142.70      2.97 o
   1   2   6     1051.32     1131.06     11.72 o
   2   2   6       20.39       18.59      0.95 o
   3   2   6       11.62       12.51      1.63 o
   4   2   6        7.07        7.64      1.35 o
   5   2   6       20.24       22.84      3.39 o
   6   2   6       57.73       53.38      3.65 o
   7   2   6       73.67       67.52      5.07 o
   8   2   6       51.19       62.04      8.00 o
   9   2   6      116.70      116.00      7.31 o
  10   2   6        4.00       -0.05      2.41 o
 -12   3   6       11.95       13.35      2.83 o
 -11   3   6       10.36       14.13      2.74 o
 -10   3   6       29.27       31.47      2.77 o
  -9   3   6        3.54        4.37      1.98 o
  -8   3   6        0.43        0.25      1.12 o
  -7   3   6       20.31       19.58      1.82 o
  -6   3   6       19.27       18.90      1.57 o
  -5   3   6      606.38      574.66      7.62 o
  -4   3   6      278.78      266.82      4.21 o
  -3   3   6       19.56       19.74      1.34 o
  -2   3   6       71.27       75.70      3.57 o
  -1   3   6      163.98      180.32      4.07 o
   0   3   6      464.03      458.24      6.94 o
   1   3   6       76.89       85.20      2.18 o
   2   3   6        5.51        2.85      0.93 o
   3   3   6       67.67       75.96      3.01 o
   4   3   6       55.74       49.95      4.05 o
   5   3   6       47.26       46.70      3.86 o
   6   3   6       35.32       30.08      4.65 o
   7   3   6       82.84       71.06      5.29 o
   8   3   6        0.90        1.39      2.02 o
   9   3   6        6.40        4.00      2.55 o
  10   3   6        7.55        3.08      2.74 o
 -11   4   6       28.39       24.73      3.26 o
 -10   4   6       40.64       38.15      3.01 o
  -9   4   6       14.28       11.78      2.05 o
  -8   4   6       25.06       26.79      2.56 o
  -7   4   6       21.96       22.75      2.34 o
  -6   4   6        3.68        3.65      1.22 o
  -5   4   6       63.77       64.91      2.59 o
  -4   4   6       71.64       69.32      2.19 o
  -3   4   6      633.52      592.39      7.41 o
  -2   4   6      179.76      175.17      4.05 o
  -1   4   6       26.37       19.17      2.02 o
   0   4   6       26.24       19.42      1.68 o
   1   4   6       37.85       31.56      2.38 o
   2   4   6      240.49      233.26      5.23 o
   3   4   6       92.28       84.40      3.74 o
   4   4   6       58.85       60.19      3.41 o
   5   4   6       84.74       85.53      5.21 o
   6   4   6        2.93        5.13      2.05 o
   7   4   6        5.73        4.28      2.18 o
   8   4   6       10.54       10.26      3.05 o
   9   4   6       15.02        7.70      2.90 o
  10   4   6        0.70        0.65      2.87 o
 -11   5   6       25.61       21.29      2.90 o
 -10   5   6       11.84       12.74      2.46 o
  -9   5   6       89.04       94.03      4.59 o
  -8   5   6       52.06       54.96      3.67 o
  -7   5   6       38.37       40.19      2.68 o
  -6   5   6       51.34       47.32      2.54 o
  -5   5   6       21.24       20.72      1.90 o
  -4   5   6        8.25        5.46      1.08 o
  -3   5   6       76.07       67.96      2.72 o
  -2   5   6      132.96      120.26      3.56 o
  -1   5   6      291.06      285.25      6.50 o
   0   5   6       28.79       26.68      3.10 o
   1   5   6        6.08        3.86      1.43 o
   2   5   6        8.88        7.20      1.43 o
   3   5   6        9.33        9.94      1.74 o
   4   5   6       74.60       73.07      4.23 o
   5   5   6        5.86        3.27      2.37 o
   6   5   6       16.87       13.19      2.94 o
   7   5   6       55.83       49.52      6.40 o
   8   5   6       14.71       12.15      3.32 o
   9   5   6        8.68        4.58      3.27 o
 -10   6   6        2.57        5.10      2.79 o
  -9   6   6        7.46        9.18      2.38 o
  -8   6   6        3.09        6.17      2.07 o
  -7   6   6       29.41       28.44      2.85 o
  -6   6   6       58.23       57.03      3.45 o
  -5   6   6       30.74       29.05      2.61 o
  -4   6   6      102.72      103.60      3.74 o
  -3   6   6        0.56        2.61      1.22 o
  -2   6   6       29.87       27.50      2.89 o
  -1   6   6       22.63       18.53      2.42 o
   0   6   6       74.20       66.98      3.71 o
   1   6   6      211.33      211.99     23.70 o
   2   6   6       62.04       64.74      5.00 o
   3   6   6       71.19       58.32      7.77 o
   4   6   6       18.76       19.94      3.08 o
   5   6   6       40.69       38.03      4.31 o
   6   6   6        8.19       11.20      2.86 o
   7   6   6        7.70        7.70      2.78 o
   8   6   6       11.73       13.40      3.70 o
  -9   7   6        1.80        2.33      2.28 o
  -8   7   6        2.92        2.54      2.72 o
  -7   7   6        2.26        1.12      2.35 o
  -6   7   6       23.41       19.31      2.94 o
  -5   7   6       47.62       47.73      3.78 o
  -4   7   6       62.58       58.93      8.02 o
  -3   7   6       46.02       47.62      3.76 o
  -2   7   6       30.32       30.30      3.11 o
  -1   7   6        2.75        6.68      1.94 o
   0   7   6        3.55        5.70      2.07 o
   1   7   6       37.94       30.48      3.30 o
   2   7   6      133.29      132.69      5.86 o
   3   7   6       36.24       31.94      3.13 o
   4   7   6       38.82       35.31      5.26 o
   5   7   6       44.15       41.44      5.76 o
   6   7   6        1.67       -0.06      4.22 o
   7   7   6        7.18        9.75      3.13 o
  -8   8   6        3.82        3.29      2.50 o
  -7   8   6        2.11        3.46      2.30 o
  -6   8   6        1.94        0.69      2.17 o
  -5   8   6       17.24       20.11      3.10 o
  -4   8   6       15.14       17.46      2.99 o
  -3   8   6       19.63       20.27      5.35 o
  -2   8   6       81.58       86.67      8.15 o
  -1   8   6       13.64       18.33      3.60 o
   0   8   6       15.62       14.35      2.49 o
   1   8   6        1.81        3.81      1.99 o
   2   8   6        7.74        5.31      2.82 o
   3   8   6       34.16       36.90      4.17 o
   4   8   6       23.27       18.87      4.93 o
   5   8   6       17.80       16.14      3.37 o
   6   8   6        9.42        9.74      3.25 o
  -6   9   6        1.83       -0.26      2.21 o
  -5   9   6        1.93        7.28      2.74 o
  -4   9   6        0.09        1.80      2.31 o
  -3   9   6       25.04       22.74      3.48 o
  -2   9   6        9.28       10.73      2.84 o
  -1   9   6       11.80        8.90      3.62 o
   0   9   6       16.40       14.55      3.18 o
   1   9   6        7.59        8.94      3.52 o
   2   9   6        3.31        7.65      3.44 o
   3   9   6        0.65        3.37      2.78 o
   4   9   6       26.69       27.33      3.70 o
  -3  10   6        1.69        1.46      2.58 o
  -2  10   6       17.30       18.71      4.68 o
  -1  10   6        9.59        9.86      2.93 o
   0  10   6        2.54        7.31      3.86 o
   1  10   6        1.34        0.38      3.09 o
 -12   0   7        2.63        1.30      2.98 o
 -11   0   7       39.60       26.56      4.60 o
 -10   0   7        0.04        0.00      2.86 o
  -9   0   7        3.19        0.91      1.64 o
  -8   0   7       53.06       44.38      4.89 o
  -7   0   7        0.11       -0.11      1.25 o
  -6   0   7        0.41        1.14      1.11 o
  -5   0   7        0.32        0.29      1.04 o
  -4   0   7      156.90      160.05      5.59 o
  -3   0   7       71.97       76.03     11.46 o
  -2   0   7        0.00        0.81      0.61 o
  -1   0   7       89.88       84.68      2.53 o
   0   0   7        0.67        1.03      0.72 o
   1   0   7       33.21       30.83      2.08 o
   2   0   7       62.12       63.88      3.12 o
   3   0   7        0.01       -0.15      0.70 o
   4   0   7        5.76        5.35      1.42 o
   5   0   7       47.81       46.01      4.37 o
   6   0   7       39.68       38.63     10.34 o
   7   0   7        4.63        2.20      2.18 o
   8   0   7        0.45        3.31      3.80 o
   9   0   7        6.18        5.76      4.89 o
  10   0   7       28.26       30.18      7.84 o
 -12   1   7       12.41       12.24      3.02 o
 -11   1   7        0.73        3.05      2.16 o
 -10   1   7       30.97       21.59      2.47 o
  -9   1   7       48.87       46.22      2.95 o
  -8   1   7       12.34       12.17      1.47 o
  -7   1   7        2.52        3.85      1.05 o
  -6   1   7       86.38       85.27      2.29 o
  -5   1   7        6.81        7.78      1.45 o
  -4   1   7       23.90       31.83      2.42 o
  -3   1   7       28.51       29.38      2.28 o
  -2   1   7       72.00       73.89      2.29 o
  -1   1   7      198.37      213.39      3.71 o
   0   1   7       47.38       51.21      2.10 o
   1   1   7       33.76       34.31      2.09 o
   2   1   7        7.12        7.17      0.79 o
   3   1   7       44.49       44.37      1.87 o
   4   1   7        7.04        5.58      1.18 o
   5   1   7       11.84       12.34      1.89 o
   6   1   7        4.58        3.14      1.58 o
   7   1   7       40.47       35.67      3.97 o
   8   1   7       37.48       34.22      4.32 o
   9   1   7        2.93        2.95      2.39 o
  10   1   7        4.65        3.11      3.07 o
 -12   2   7       23.87       23.51      3.24 o
 -11   2   7        0.49        1.20      1.61 o
 -10   2   7       14.81       17.20      2.28 o
  -9   2   7        6.77        5.19      1.66 o
  -8   2   7        9.05        6.69      1.55 o
  -7   2   7      137.12      125.94      3.20 o
  -6   2   7       51.74       53.92      2.24 o
  -5   2   7       17.26       21.77      1.66 o
  -4   2   7        1.01        0.94      0.68 o
  -3   2   7       62.55       66.21      2.32 o
  -2   2   7       55.05       61.34      2.06 o
  -1   2   7        5.64        6.50      0.77 o
   0   2   7       43.42       45.30      1.88 o
   1   2   7       78.92       82.38      2.12 o
   2   2   7       24.29       28.39      1.43 o
   3   2   7       17.39       15.51      1.50 o
   4   2   7        7.38        7.34      1.45 o
   5   2   7       37.27       38.28      5.22 o
   6   2   7       23.46       23.40      3.23 o
   7   2   7       10.73        9.67      2.45 o
   8   2   7        7.49       11.78      5.72 o
   9   2   7        6.76        7.72      2.90 o
  10   2   7        7.85        7.44      3.22 o
 -12   3   7       20.07       20.47      3.15 o
 -11   3   7        3.34        4.67      1.95 o
 -10   3   7        9.74        8.02      2.00 o
  -9   3   7        4.09        3.45      1.55 o
  -8   3   7        5.05        4.27      1.37 o
  -7   3   7       65.67       63.38      4.02 o
  -6   3   7      132.84      134.51      3.61 o
  -5   3   7      428.80      414.50      6.77 o
  -4   3   7       68.32       65.64      2.87 o
  -3   3   7       13.25       15.24      1.46 o
  -2   3   7       89.32       95.50      2.90 o
  -1   3   7        8.78        6.86      1.02 o
   0   3   7      116.73      114.85      2.66 o
   1   3   7        0.08        1.07      0.66 o
   2   3   7        5.76        4.11      0.98 o
   3   3   7       72.89       76.26      3.17 o
   4   3   7       64.83       61.15      3.38 o
   5   3   7        9.89       11.00      2.81 o
   6   3   7       20.23       17.64      2.86 o
   7   3   7        3.09        1.05      1.81 o
   8   3   7        1.45        0.01      1.99 o
   9   3   7        2.47        2.24      2.48 o
  10   3   7        0.50        3.31      3.07 o
 -11   4   7       12.10       13.78      2.45 o
 -10   4   7        8.59        5.78      2.03 o
  -9   4   7       55.88       57.21      3.39 o
  -8   4   7       93.63       96.02      3.64 o
  -7   4   7      107.86      103.60      3.47 o
  -6   4   7       10.98       11.69      1.56 o
  -5   4   7       34.93       34.92      2.09 o
  -4   4   7        6.48        5.25      1.18 o
  -3   4   7      374.65      353.92      7.36 o
  -2   4   7      198.75      195.23      5.71 o
  -1   4   7       19.52       22.18      2.22 o
   0   4   7       66.43       58.63      3.18 o
   1   4   7       12.67        8.27      1.53 o
   2   4   7       43.36       46.59      2.90 o
   3   4   7        2.61        1.95      1.04 o
   4   4   7        2.09        0.67      1.57 o
   5   4   7       45.60       51.24      4.46 o
   6   4   7       28.03       31.97      3.98 o
   7   4   7        1.44       -0.09      1.87 o
   8   4   7        0.01        3.74      2.52 o
   9   4   7        6.60        3.64      2.77 o
 -11   5   7       10.89        6.27      2.33 o
 -10   5   7       34.63       31.26      3.35 o
  -9   5   7       10.38       11.78      2.13 o
  -8   5   7       41.97       39.15      2.92 o
  -7   5   7       40.27       34.09      2.84 o
  -6   5   7       47.69       42.96      2.52 o
  -5   5   7       47.73       45.49      3.00 o
  -4   5   7        0.42        1.27      2.48 o
  -3   5   7       46.16       41.36      3.45 o
  -2   5   7       19.96       20.12      2.37 o
  -1   5   7      505.52      504.23     15.57 o
   0   5   7      161.49      142.27      7.71 o
   1   5   7       67.97       63.58      3.73 o
   2   5   7        6.98        4.26      1.34 o
   3   5   7       10.97        8.49      2.53 o
   4   5   7        4.36        2.67      1.66 o
   5   5   7        1.17       -0.64      1.48 o
   6   5   7        9.38       12.31      2.93 o
   7   5   7       24.87       25.54      3.98 o
   8   5   7        8.17        6.03      2.98 o
   9   5   7        1.78        2.73      2.80 o
 -10   6   7        1.92        3.91      2.35 o
  -9   6   7        4.56        5.70      2.25 o
  -8   6   7        2.04        2.53      1.99 o
  -7   6   7        6.23        4.12      1.87 o
  -6   6   7       95.01      103.22      4.48 o
  -5   6   7      111.31      107.66      4.26 o
  -4   6   7        0.73        2.66      1.45 o
  -3   6   7       53.60       46.92      3.99 o
  -2   6   7        5.87        4.95      1.70 o
  -1   6   7       15.56       13.42      2.83 o
   0   6   7        2.85        4.41      2.38 o
   1   6   7      221.36      210.52      7.46 o
   2   6   7       87.54       85.29      5.23 o
   3   6   7       50.00       37.11      6.88 o
   4   6   7       11.23       11.49      2.33 o
   5   6   7       23.50       27.45      3.93 o
   6   6   7        4.80        5.08      2.37 o
   7   6   7        1.11       -0.47      2.03 o
   8   6   7        1.44        4.43      2.86 o
  -9   7   7        5.38        7.55      2.74 o
  -8   7   7       19.26       22.42      4.52 o
  -7   7   7       51.28       42.98      5.34 o
  -6   7   7        7.94        7.86      2.43 o
  -5   7   7       18.98       26.48      3.24 o
  -4   7   7       69.80       69.99      5.55 o
  -3   7   7       71.08       71.50      4.58 o
  -2   7   7       10.95       12.48      3.50 o
  -1   7   7       32.94       30.57      5.67 o
   0   7   7       21.48       25.68      4.38 o
   1   7   7       34.71       37.08      8.30 o
   2   7   7        3.38        4.66      2.66 o
   3   7   7       75.98       75.21      8.90 o
   4   7   7       20.73       20.33      4.42 o
   5   7   7       30.47       24.75      4.92 o
   6   7   7        0.08        1.65      3.25 o
   7   7   7        4.32        4.88      3.56 o
  -8   8   7        7.66        8.11      2.79 o
  -7   8   7       16.54       14.37      3.08 o
  -6   8   7       17.76       26.97      3.55 o
  -5   8   7       16.82       14.39      2.90 o
  -4   8   7        3.13        6.38      2.36 o
  -3   8   7        0.16        5.65      2.23 o
  -2   8   7       41.03       43.46      5.05 o
  -1   8   7       85.33      100.12      5.68 o
   0   8   7        6.98        8.73      2.91 o
   1   8   7       27.70       33.94      3.96 o
   2   8   7        6.58        9.17      2.85 o
   3   8   7        3.37        8.05      4.85 o
   4   8   7       22.73       20.22      4.76 o
   5   8   7       10.85        5.47      3.71 o
   6   8   7        9.07       11.99      4.66 o
  -6   9   7        2.05        1.55      2.51 o
  -5   9   7        7.73        9.90      2.96 o
  -4   9   7        7.51        9.55      5.24 o
  -3   9   7        8.40        8.19      2.79 o
  -2   9   7        2.40        4.33      3.29 o
  -1   9   7       14.39       16.27      4.07 o
   0   9   7       26.82       24.82      3.80 o
   1   9   7       16.67       19.11      3.61 o
   2   9   7        0.67       -0.09      2.76 o
   3   9   7        0.29        3.52      3.56 o
   4   9   7        1.05        3.16      3.61 o
 -12   0   8        1.90        2.92      4.42 o
 -11   0   8       16.78       14.15      6.05 o
 -10   0   8        2.46        3.69      1.94 o
  -9   0   8        0.22       -1.45      1.83 o
  -8   0   8      115.06      112.24      5.67 o
  -7   0   8        3.38        5.49      1.76 o
  -6   0   8       78.20       60.44      6.91 o
  -5   0   8       13.40       18.57      2.56 o
  -4   0   8       44.68       47.99      3.46 o
  -3   0   8        6.66        6.84      2.05 o
  -2   0   8       11.96       11.65      1.34 o
  -1   0   8      118.48      113.85      4.14 o
   0   0   8        0.12        0.56      1.21 o
   1   0   8      252.66      217.30     15.26 o
   2   0   8       45.66       44.17      2.59 o
   3   0   8        1.52        1.70      1.09 o
   4   0   8       15.62       17.65      2.45 o
   5   0   8        0.48        3.00      1.79 o
   6   0   8        2.58        3.37      2.17 o
   7   0   8        1.36        4.46      2.63 o
   8   0   8        1.08        1.87      3.73 o
   9   0   8        0.10       -0.55      3.49 o
  10   0   8       10.80       10.28      6.44 o
 -12   1   8        3.50        1.35      2.23 o
 -11   1   8        9.32        9.42      2.01 o
 -10   1   8       51.75       53.23      5.03 o
  -9   1   8       29.35       27.16      2.45 o
  -8   1   8        6.37        9.37      1.42 o
  -7   1   8       20.77       20.78      1.64 o
  -6   1   8       57.72       55.25      4.01 o
  -5   1   8       14.57       17.02      1.88 o
  -4   1   8       38.99       36.76      2.70 o
  -3   1   8       24.65       23.77      2.17 o
  -2   1   8      253.38      254.00      5.24 o
  -1   1   8      160.10      152.36      4.72 o
   0   1   8      116.70      115.18      2.78 o
   1   1   8       21.05       20.15      1.41 o
   2   1   8       57.88       54.89      1.97 o
   3   1   8       35.10       33.84      2.02 o
   4   1   8        4.55        4.27      1.09 o
   5   1   8        1.84        0.95      1.37 o
   6   1   8        4.87        4.93      1.98 o
   7   1   8        3.62        0.01      1.89 o
   8   1   8        3.89        1.62      2.82 o
   9   1   8        0.03        3.28      2.93 o
  10   1   8        2.54        0.04      3.29 o
 -12   2   8       26.93       21.62      3.32 o
 -11   2   8        5.50        3.01      1.86 o
 -10   2   8        3.68        3.15      1.72 o
  -9   2   8        3.30        4.62      1.71 o
  -8   2   8        2.45        3.84      1.13 o
  -7   2   8       79.38       80.88      2.73 o
  -6   2   8       59.70       66.97      3.44 o
  -5   2   8       49.31       53.63      4.79 o
  -4   2   8      469.47      461.88      9.56 o
  -3   2   8      238.21      236.11      5.52 o
  -2   2   8       34.88       41.01      4.11 o
  -1   2   8        5.02        5.63      0.79 o
   0   2   8       62.58       60.88      1.84 o
   1   2   8       53.99       53.20      2.35 o
   2   2   8       81.49       81.80      2.91 o
   3   2   8        2.69        1.06      0.97 o
   4   2   8       14.21       12.86      1.82 o
   5   2   8       32.92       28.04      3.35 o
   6   2   8       10.91       11.67      2.64 o
   7   2   8        2.17        3.16      2.06 o
   8   2   8        1.48        2.50      2.34 o
   9   2   8        7.58        1.83      2.55 o
  10   2   8        2.91        0.97      2.92 o
 -12   3   8        3.26        3.24      2.52 o
 -11   3   8        4.74        6.61      2.11 o
 -10   3   8        7.41        8.86      2.14 o
  -9   3   8       20.36       23.57      2.47 o
  -8   3   8       72.17       68.40      3.15 o
  -7   3   8       75.14       78.73      3.18 o
  -6   3   8      114.18      119.60      3.87 o
  -5   3   8      192.68      195.42      7.23 o
  -4   3   8      187.77      171.49      6.43 o
  -3   3   8       43.50       38.35      2.66 o
  -2   3   8        9.60        9.31      1.30 o
  -1   3   8       65.07       62.34      3.18 o
   0   3   8       52.73       51.90      2.14 o
   1   3   8       26.41       21.79      1.81 o
   2   3   8       76.66       70.13      2.75 o
   3   3   8      180.98      170.55      5.10 o
   4   3   8       10.98       12.13      2.51 o
   5   3   8        2.29        2.83      1.86 o
   6   3   8        1.03        0.24      1.89 o
   7   3   8        1.43        2.15      2.08 o
   8   3   8        0.91        1.17      2.23 o
   9   3   8        3.92        3.02      2.69 o
 -11   4   8       20.50       17.54      2.58 o
 -10   4   8       87.50       84.81      4.94 o
  -9   4   8       13.85       11.56      2.12 o
  -8   4   8      144.19      143.58      5.45 o
  -7   4   8       60.86       54.64      2.85 o
  -6   4   8       15.61       15.89      2.17 o
  -5   4   8        8.55        5.67      1.85 o
  -4   4   8       34.36       37.38      2.92 o
  -3   4   8      117.96      114.94      4.05 o
  -2   4   8      175.39      175.14      5.57 o
  -1   4   8      162.99      150.07      7.42 o
   0   4   8       24.41       21.54      4.58 o
   1   4   8      101.64       85.09      3.65 o
   2   4   8        6.75        5.65      1.18 o
   3   4   8       33.51       31.29      2.74 o
   4   4   8        5.66        5.06      1.84 o
   5   4   8       48.42       56.76      4.81 o
   6   4   8        5.63        4.07      2.05 o
   7   4   8        7.26        5.99      2.56 o
   8   4   8        5.91        7.12      2.82 o
   9   4   8        1.50        0.79      2.78 o
 -11   5   8       25.59       30.23      5.90 o
 -10   5   8       76.49       82.28      5.85 o
  -9   5   8       75.16       72.83      3.90 o
  -8   5   8       66.83       68.45      3.66 o
  -7   5   8       20.28       17.86      2.17 o
  -6   5   8        1.55        3.09      1.46 o
  -5   5   8        6.64        4.78      2.40 o
  -4   5   8       27.63       23.67      7.36 o
  -3   5   8       32.59       27.09      3.40 o
  -2   5   8       21.53       16.39      3.00 o
  -1   5   8       77.16       72.33      5.92 o
   0   5   8      174.15      184.85      9.15 o
   1   5   8      109.40      104.34      4.69 o
   2   5   8        5.93        4.10      1.52 o
   3   5   8       42.47       41.68      4.61 o
   4   5   8        3.68        4.38      1.81 o
   5   5   8        3.92        1.17      1.76 o
   6   5   8        7.03        3.60      2.10 o
   7   5   8       11.00       13.84      5.24 o
   8   5   8        4.83        5.05      2.85 o
 -10   6   8        1.49        4.70      2.29 o
  -9   6   8        1.43       -1.70      1.95 o
  -8   6   8        0.11        2.09      1.84 o
  -7   6   8       33.35       29.26      2.91 o
  -6   6   8       21.47       21.63      3.02 o
  -5   6   8       97.49       96.67      5.51 o
  -4   6   8       37.39       32.82      9.13 o
  -3   6   8       46.84       44.42      7.12 o
  -2   6   8       29.48       32.89      4.22 o
  -1   6   8       23.49       19.85      3.30 o
   0   6   8        6.23        2.75      2.38 o
   1   6   8       10.73        4.91      2.92 o
   2   6   8       60.88       59.46      4.73 o
   3   6   8       96.35      108.20      7.14 o
   4   6   8        2.64        1.98      2.03 o
   5   6   8       21.17       28.74      4.64 o
   6   6   8        7.88        5.72      2.78 o
   7   6   8        3.30        4.73      2.78 o
  -9   7   8       25.27       30.07      4.40 o
  -8   7   8        0.25        3.45      2.91 o
  -7   7   8       13.39       12.36      2.88 o
  -6   7   8       12.29        9.55      2.49 o
  -5   7   8        7.39        5.89      1.91 o
  -4   7   8       22.96       21.66      3.10 o
  -3   7   8       89.91       99.27      6.52 o
  -2   7   8        4.42        4.06      4.19 o
  -1   7   8        4.52        2.56      2.52 o
   0   7   8       16.92       17.00      3.97 o
   1   7   8        0.52        4.63      3.09 o
   2   7   8        3.14        5.97      3.22 o
   3   7   8       29.37       20.94      5.43 o
   4   7   8       57.82       63.51     13.04 o
   5   7   8       45.67       43.95     13.20 o
   6   7   8        1.12        0.71      3.20 o
  -7   8   8        7.91       13.17      3.08 o
  -6   8   8        7.41        9.36      2.75 o
  -5   8   8        4.57        5.52      2.43 o
  -4   8   8        1.71        1.66      2.22 o
  -3   8   8        8.54        7.65      4.30 o
  -2   8   8       16.21       13.89      3.12 o
  -1   8   8       24.64       16.06      3.19 o
   0   8   8        0.96        5.41      3.26 o
   1   8   8        9.82       10.77      3.96 o
   2   8   8        9.65        7.47      3.54 o
   3   8   8       19.75       24.21      7.39 o
   4   8   8       13.30       15.64      6.12 o
   5   8   8       14.94        6.63      3.74 o
  -5   9   8        9.14       12.19      3.08 o
  -4   9   8        0.57        2.57      2.56 o
  -3   9   8        2.20        1.37      2.41 o
  -2   9   8        1.96        4.24      3.40 o
  -1   9   8       13.43       15.91      5.62 o
   0   9   8       18.10       20.97      3.90 o
   1   9   8       68.59       74.40      5.83 o
   2   9   8       12.13       12.63      3.57 o
   3   9   8        3.58        2.96      5.07 o
 -12   0   9        0.22        2.12      3.27 o
 -11   0   9        2.36        3.71      3.22 o
 -10   0   9       14.88       13.87      2.78 o
  -9   0   9       10.52        7.10      2.19 o
  -8   0   9       58.49       58.31      3.86 o
  -7   0   9       15.15       12.99      4.59 o
  -6   0   9      117.02      106.40      8.78 o
  -5   0   9        0.08        1.10      2.76 o
  -4   0   9      149.12      161.88     14.71 o
  -3   0   9      100.76       96.82      5.61 o
  -2   0   9      166.04      168.85      5.42 o
  -1   0   9       73.93       84.63      6.97 o
   0   0   9      925.66      941.93     20.34 o
   1   0   9       74.15       68.26      3.60 o
   2   0   9      208.25      199.85      5.40 o
   3   0   9       47.12       51.89      4.34 o
   4   0   9       23.87       23.08      2.83 o
   5   0   9       45.90       51.02      4.95 o
   6   0   9       12.27        7.44      2.84 o
   7   0   9        8.77        2.70      3.50 o
   8   0   9        5.50        2.48      3.89 o
   9   0   9       39.67       53.45     10.80 o
 -12   1   9       15.18       10.81      2.88 o
 -11   1   9        9.23        4.86      1.87 o
 -10   1   9       17.52       17.11      2.36 o
  -9   1   9        8.98        7.25      1.49 o
  -8   1   9       65.17       64.54      2.75 o
  -7   1   9        4.90        8.28      2.34 o
  -6   1   9       88.72       93.01      5.21 o
  -5   1   9       53.07       53.06      7.56 o
  -4   1   9      187.02      161.01      5.26 o
  -3   1   9      162.01      170.86      5.26 o
  -2   1   9      539.52      568.26      9.34 o
  -1   1   9      252.93      260.38      6.03 o
   0   1   9       29.54       28.98      1.84 o
   1   1   9       97.88      104.35      3.10 o
   2   1   9       38.02       46.17      2.46 o
   3   1   9        4.30        4.47      1.13 o
   4   1   9      198.38      202.70      6.20 o
   5   1   9       28.82       32.10      4.58 o
   6   1   9        8.10        4.20      3.08 o
   7   1   9       69.37       74.80      5.85 o
   8   1   9        8.96        9.79      3.02 o
   9   1   9        1.49        2.33      3.20 o
 -12   2   9        4.27        3.56      2.50 o
 -11   2   9        2.34        3.16      1.84 o
 -10   2   9       51.89       51.27      3.43 o
  -9   2   9       17.16       17.13      2.29 o
  -8   2   9       51.87       48.91      2.47 o
  -7   2   9       38.69       33.24      3.80 o
  -6   2   9       31.46       35.47      3.60 o
  -5   2   9      164.97      162.41      6.31 o
  -4   2   9      257.58      262.23      6.96 o
  -3   2   9      259.98      238.92      9.64 o
  -2   2   9      388.11      362.27      9.94 o
  -1   2   9        2.71        2.62      0.87 o
   0   2   9       11.99        9.99      1.25 o
   1   2   9       27.01       27.08      3.23 o
   2   2   9       84.69       74.01      2.97 o
   3   2   9       70.77       75.59      4.26 o
   4   2   9       22.95       25.93      2.75 o
   5   2   9       52.31       51.55      5.34 o
   6   2   9       12.94       13.62      2.75 o
   7   2   9        4.19        1.35      1.91 o
   8   2   9        4.71        6.43      2.71 o
   9   2   9       15.42       18.34      3.95 o
 -11   3   9        0.94        2.96      2.14 o
 -10   3   9       28.01       24.45      2.74 o
  -9   3   9       14.90       11.68      2.23 o
  -8   3   9        4.17        4.35      1.58 o
  -7   3   9       13.42       16.90      3.63 o
  -6   3   9      310.25      295.59      9.30 o
  -5   3   9      219.51      207.23      8.21 o
  -4   3   9       18.52       15.03      2.51 o
  -3   3   9       32.31       29.48      2.57 o
  -2   3   9      115.09      111.45      4.30 o
  -1   3   9       53.05       52.58      2.82 o
   0   3   9      114.21      110.18      3.50 o
   1   3   9       19.18       12.19      2.23 o
   2   3   9        6.61        4.39      1.16 o
   3   3   9       26.67       19.91      2.54 o
   4   3   9        8.95        8.85      1.98 o
   5   3   9       44.62       51.48      4.65 o
   6   3   9        7.89        8.04      3.28 o
   7   3   9        5.85        8.30      2.77 o
   8   3   9        2.90        4.66      2.71 o
   9   3   9        8.93        8.07      3.93 o
 -11   4   9        6.55        7.53      2.32 o
 -10   4   9        0.17        1.61      1.87 o
  -9   4   9       36.35       32.25      2.89 o
  -8   4   9      131.73      144.12      4.77 o
  -7   4   9       96.80       94.75      4.24 o
  -6   4   9       20.76       21.87      3.64 o
  -5   4   9       28.54       23.86      4.49 o
  -4   4   9       11.46        8.27      2.76 o
  -3   4   9      141.17      129.04     10.51 o
  -2   4   9      110.11       91.90      5.00 o
  -1   4   9       17.39       15.83      5.38 o
   0   4   9      125.52      109.07      6.23 o
   1   4   9       70.64       51.89      3.47 o
   2   4   9       14.05       13.40      1.95 o
   3   4   9        0.59        0.87      1.33 o
   4   4   9        5.12        3.35      1.68 o
   5   4   9        4.27        3.58      1.98 o
   6   4   9       12.29       15.75      3.24 o
   7   4   9       17.51       15.30      3.45 o
   8   4   9        0.64        1.17      2.52 o
 -10   5   9       27.22       25.26      3.55 o
  -9   5   9       14.04       11.08      2.51 o
  -8   5   9       24.37       23.20      2.56 o
  -7   5   9        2.76        4.75      1.72 o
  -6   5   9       14.94       17.93      2.65 o
  -5   5   9       90.71       90.31      9.66 o
  -4   5   9       55.79       50.48      7.64 o
  -3   5   9       66.55       47.27      5.19 o
  -2   5   9       96.02       78.86      5.17 o
  -1   5   9       92.19       79.10      5.54 o
   0   5   9       40.23       38.97      5.03 o
   1   5   9       93.75       91.81      5.61 o
   2   5   9        7.09        5.58      1.80 o
   3   5   9       24.33       21.93      2.90 o
   4   5   9        0.23        0.36      1.51 o
   5   5   9       13.51       12.26      2.96 o
   6   5   9        0.13        1.33      2.01 o
   7   5   9       12.42       11.05      3.21 o
   8   5   9        7.38        6.73      5.68 o
  -9   6   9       14.56       16.10      3.26 o
  -8   6   9       14.18       10.45      2.44 o
  -7   6   9       12.40       12.14      2.46 o
  -6   6   9      106.72      105.36      5.24 o
  -5   6   9       11.34        8.57      2.96 o
  -4   6   9       57.27       50.23      7.71 o
  -3   6   9       38.15       32.89      6.87 o
  -2   6   9        4.81        4.97      4.04 o
  -1   6   9        2.03        2.09      3.68 o
   0   6   9       15.37        9.97      3.77 o
   1   6   9       83.50       80.12     12.01 o
   2   6   9       83.48       82.44      7.30 o
   3   6   9       48.61       41.83      4.67 o
   4   6   9        4.71        4.67      2.11 o
   5   6   9       16.52       23.81      3.92 o
   6   6   9        7.62        7.20      2.93 o
   7   6   9        1.35        2.72      2.78 o
  -8   7   9       11.80       15.19      3.23 o
  -7   7   9       25.93       27.54      3.68 o
  -6   7   9        9.06       10.64      2.42 o
  -5   7   9        1.05        3.92      2.21 o
  -4   7   9       78.45       86.42      6.38 o
  -3   7   9       31.82       33.43      7.43 o
  -2   7   9        9.05        6.11      4.71 o
  -1   7   9       34.61       31.18      5.24 o
   0   7   9       15.57       15.07      5.53 o
   1   7   9        3.85        7.19      3.48 o
   2   7   9       13.87       18.33      6.60 o
   3   7   9       63.54       57.28      7.04 o
   4   7   9       12.10        7.74      3.44 o
   5   7   9       64.45       78.22      8.10 o
   6   7   9       18.08       14.00      6.38 o
  -7   8   9        9.79       16.57      3.46 o
  -6   8   9       11.15       15.73      3.26 o
  -5   8   9        4.94        7.91      2.68 o
  -4   8   9       11.53        7.78      6.66 o
  -3   8   9        3.72        3.03      2.97 o
  -2   8   9       77.04       85.56      7.69 o
  -1   8   9       52.52       43.45      6.13 o
   0   8   9       18.01       16.42      4.40 o
   1   8   9       31.04       31.69      5.77 o
   2   8   9        3.29        4.45      3.72 o
   3   8   9       10.66       10.72      4.34 o
   4   8   9       10.56       22.51      7.55 o
  -4   9   9       40.43       49.97      4.70 o
  -3   9   9       13.09       10.18      3.69 o
  -2   9   9        4.15        3.73      4.62 o
  -1   9   9        5.46        6.86      4.41 o
   0   9   9       15.00       19.03      5.29 o
   1   9   9        5.49        3.39      3.77 o
   2   9   9       22.20       15.42      5.02 o
 -12   0  10        2.23        7.16      3.78 o
 -11   0  10        6.10        3.93      2.34 o
 -10   0  10       13.74       10.79      2.63 o
  -9   0  10       37.50       33.36      4.29 o
  -8   0  10       71.59       54.17      8.17 o
  -7   0  10        4.83        0.06      2.77 o
  -6   0  10      251.89      255.96     14.50 o
  -5   0  10        1.09        0.96      3.23 o
  -4   0  10       33.44       35.92      5.60 o
  -3   0  10       23.03       18.65      4.41 o
  -2   0  10      171.69      165.60      8.24 o
  -1   0  10      659.12      706.62     17.22 o
   0   0  10       58.27       59.40      4.29 o
   1   0  10      505.58      520.54     14.00 o
   2   0  10      486.97      516.20     11.63 o
   3   0  10        0.00       -1.10      1.21 o
   4   0  10        8.38        8.03      3.01 o
   5   0  10       30.08       28.22      4.19 o
   6   0  10       43.62       43.85      8.27 o
   7   0  10        0.03       -0.79      3.92 o
   8   0  10        3.73        2.74      4.95 o
   9   0  10        0.28        1.54      4.81 o
 -12   1  10        3.27        4.90      2.51 o
 -11   1  10        8.41       12.61      2.39 o
 -10   1  10       23.14       20.75      2.28 o
  -9   1  10        1.92        1.55      1.43 o
  -8   1  10       70.91       82.19      6.75 o
  -7   1  10       16.60       10.72      4.11 o
  -6   1  10       98.16       90.14      8.95 o
  -5   1  10        4.96        6.49      2.06 o
  -4   1  10      239.28      224.03      6.57 o
  -3   1  10      185.43      180.11      5.66 o
  -2   1  10      122.58      116.43      3.79 o
  -1   1  10      270.47      275.40      6.65 o
   0   1  10      511.69      532.64      8.35 o
   1   1  10      175.89      187.59      6.27 o
   2   1  10      277.48      283.71      6.89 o
   3   1  10      165.20      163.65      5.49 o
   4   1  10       24.67       29.28      3.04 o
   5   1  10        1.09        3.63      1.95 o
   6   1  10        8.59        5.88      2.97 o
   7   1  10        2.71        2.43      2.34 o
   8   1  10       10.72        7.88      3.87 o
   9   1  10        5.82        4.91      4.05 o
 -11   2  10        3.88        4.88      1.96 o
 -10   2  10       12.10        9.97      3.02 o
  -9   2  10        8.04       10.28      2.06 o
  -8   2  10       32.84       35.65      3.59 o
  -7   2  10       13.44       11.99      4.46 o
  -6   2  10       55.64       46.48      4.17 o
  -5   2  10       27.95       39.10      4.81 o
  -4   2  10      312.45      295.56      8.92 o
  -3   2  10      156.13      154.55      6.22 o
  -2   2  10        8.63        5.46      1.55 o
  -1   2  10        5.48        3.38      1.03 o
   0   2  10      130.14      137.63      4.61 o
   1   2  10       97.86       85.16      3.57 o
   2   2  10       90.47       85.75      4.21 o
   3   2  10      121.61      132.48      5.90 o
   4   2  10      144.92      146.92      5.75 o
   5   2  10       56.03       54.63      4.75 o
   6   2  10       93.35       85.58      6.03 o
   7   2  10       17.39       21.96      3.79 o
   8   2  10        0.48        1.08      2.45 o
 -11   3  10        6.52        9.90      2.46 o
 -10   3  10        8.72        6.58      1.97 o
  -9   3  10       19.81       20.25      2.50 o
  -8   3  10       32.80       36.08      3.80 o
  -7   3  10       60.35       70.17      6.11 o
  -6   3  10      134.62      140.40      6.50 o
  -5   3  10      129.42      125.80      5.86 o
  -4   3  10        6.83        8.89      2.31 o
  -3   3  10       31.54       23.26      5.04 o
  -2   3  10        8.05        7.16      1.96 o
  -1   3  10       40.06       31.61      3.37 o
   0   3  10      154.67      133.47      5.14 o
   1   3  10       16.63       14.32      1.91 o
   2   3  10      100.70       96.35      4.51 o
   3   3  10       69.01       66.76      4.16 o
   4   3  10       33.37       39.44      3.66 o
   5   3  10       63.56       67.64      6.59 o
   6   3  10       36.85       35.52      6.40 o
   7   3  10       15.06       17.99      3.60 o
   8   3  10       26.06       30.70      4.78 o
 -11   4  10       18.23       16.94      2.75 o
 -10   4  10       20.49       18.99      2.66 o
  -9   4  10        1.75        0.79      1.68 o
  -8   4  10       48.78       57.03      3.90 o
  -7   4  10       36.59       41.89      5.29 o
  -6   4  10        5.60        7.25      2.98 o
  -5   4  10       32.18       34.15      5.62 o
  -4   4  10       16.52       14.33      3.52 o
  -3   4  10       46.17       43.91      3.94 o
  -2   4  10       40.00       35.62      5.51 o
  -1   4  10       53.91       34.43      4.23 o
   0   4  10       21.77       23.54      3.24 o
   1   4  10        6.18        2.83      1.33 o
   2   4  10       52.72       46.53      3.69 o
   3   4  10       24.62       26.66      3.12 o
   4   4  10       12.82       14.12      4.01 o
   5   4  10       22.41       26.66      3.82 o
   6   4  10        4.02        3.22      2.31 o
   7   4  10       30.33       29.10      4.46 o
   8   4  10       17.43       12.52      3.65 o
 -10   5  10       35.92       35.00      3.91 o
  -9   5  10        5.87        6.47      2.09 o
  -8   5  10       14.00       14.83      2.35 o
  -7   5  10       20.21       18.80      3.68 o
  -6   5  10       18.22       16.92      5.68 o
  -5   5  10        4.34        4.25      4.30 o
  -4   5  10       17.46       19.43      5.66 o
  -3   5  10        1.83        1.76      3.66 o
  -2   5  10       21.81       20.58      4.00 o
  -1   5  10        1.31       -0.23      1.41 o
   0   5  10        0.13        0.47      2.11 o
   1   5  10        8.34        9.04      2.51 o
   2   5  10        0.54        1.74      2.04 o
   3   5  10        9.07       10.57      2.43 o
   4   5  10       38.20       35.75      3.76 o
   5   5  10        5.85        8.99      2.91 o
   6   5  10       10.52       10.79      3.26 o
   7   5  10       17.00       19.82      4.17 o
  -9   6  10       10.22        7.39      2.42 o
  -8   6  10        5.21        6.66      2.28 o
  -7   6  10        0.65        4.84      2.18 o
  -6   6  10       14.17       20.07      4.56 o
  -5   6  10       23.91       20.43      5.99 o
  -4   6  10        1.48        0.40      3.44 o
  -3   6  10        4.02        2.91      3.59 o
  -2   6  10        3.73        3.20      3.94 o
  -1   6  10       33.33       32.74      7.49 o
   0   6  10        8.70       12.99      5.10 o
   1   6  10       10.12       10.21      7.11 o
   2   6  10        6.64        8.99      3.64 o
   3   6  10       39.47       39.93      5.95 o
   4   6  10        2.74        2.27      1.97 o
   5   6  10        8.87        6.17      2.73 o
   6   6  10        0.49       -1.02      2.35 o
  -8   7  10       31.66       29.41      6.00 o
  -7   7  10        1.56        4.40      2.15 o
  -6   7  10       13.81        8.40      3.71 o
  -5   7  10        1.90        5.28      2.94 o
  -4   7  10       14.84       25.29      6.99 o
  -3   7  10        3.14        3.34      3.72 o
  -2   7  10       35.95       41.74      8.15 o
  -1   7  10       25.84       27.64      5.15 o
   0   7  10       24.55       24.84      5.05 o
   1   7  10        4.88        5.86      3.77 o
   2   7  10        6.46        1.43      3.36 o
   3   7  10        0.81       -0.96      3.42 o
   4   7  10        8.07        7.20      5.02 o
   5   7  10       26.63       31.70      8.58 o
  -6   8  10       22.30       25.29      3.77 o
  -5   8  10       35.14       29.34      8.06 o
  -4   8  10        2.33        1.65      2.87 o
  -3   8  10       14.74       11.72      6.09 o
  -2   8  10       14.10       13.98      4.69 o
  -1   8  10        5.22        3.86      3.43 o
   0   8  10       17.59       19.32      6.14 o
   1   8  10        1.42        2.71      3.36 o
   2   8  10        0.97        2.21      3.60 o
   3   8  10        1.37        0.97      3.76 o
  -3   9  10        2.68       -0.53      3.52 o
  -1   9  10        0.66        3.53      4.00 o
   0   9  10       11.62        6.64      4.18 o
 -11   0  11        0.42        0.96      2.27 o
 -10   0  11        0.26        3.48      2.24 o
  -9   0  11        6.39       10.34      5.04 o
  -8   0  11        0.00        2.86      4.12 o
  -7   0  11       16.14        9.80      4.35 o
  -6   0  11      207.25      212.70     13.59 o
  -5   0  11       56.00       53.88      7.08 o
  -4   0  11      131.99      131.88      9.91 o
  -3   0  11        0.47       -0.97      2.72 o
  -2   0  11       15.10       13.43      4.54 o
  -1   0  11      137.69      161.46      6.96 o
   0   0  11      222.22      236.70      8.82 o
   1   0  11        1.41        3.09      1.97 o
   2   0  11      155.43      155.97      6.03 o
   3   0  11       73.71       83.46      4.87 o
   4   0  11       32.95       37.96      4.60 o
   5   0  11       30.11       33.02      7.14 o
   6   0  11       13.33       14.98      5.58 o
   7   0  11       31.81       21.51      7.12 o
   8   0  11        6.54        5.94      5.49 o
 -11   1  11        5.39        7.43      2.33 o
 -10   1  11        1.50        1.18      1.44 o
  -9   1  11       16.25       16.13      4.24 o
  -8   1  11       35.53       30.29      4.93 o
  -7   1  11       25.59       17.93      3.78 o
  -6   1  11       21.26       17.09      2.90 o
  -5   1  11        5.16        3.35      1.98 o
  -4   1  11      119.82      104.10      5.92 o
  -3   1  11      108.32      112.28      5.35 o
  -2   1  11      164.41      173.86      4.92 o
  -1   1  11       80.88       85.73      4.56 o
   0   1  11       21.99       20.08      2.91 o
   1   1  11      103.51      111.34      4.44 o
   2   1  11        7.00        4.48      2.68 o
   3   1  11       30.86       32.38      4.99 o
   4   1  11      195.24      197.30      7.79 o
   5   1  11       65.21       65.90      5.26 o
   6   1  11       13.67        8.49      2.75 o
   7   1  11       24.64       25.00      5.13 o
   8   1  11       10.90        6.84      4.05 o
 -11   2  11        8.27        4.33      2.04 o
 -10   2  11       13.09       11.91      2.31 o
  -9   2  11        0.38        1.61      2.08 o
  -8   2  11        2.05        0.01      3.73 o
  -7   2  11       29.90       26.73      4.37 o
  -6   2  11        9.14        8.18      2.32 o
  -5   2  11       75.63       73.82      5.02 o
  -4   2  11       31.59       29.93      3.55 o
  -3   2  11       77.23       76.30      8.93 o
  -2   2  11      368.69      359.59      8.80 o
  -1   2  11       72.01       76.57      4.77 o
   0   2  11        3.55        2.86      1.58 o
   1   2  11       11.87        8.06      1.82 o
   2   2  11       93.43      101.76      4.73 o
   3   2  11       49.34       51.62      3.80 o
   4   2  11       17.03       15.92      2.60 o
   5   2  11       25.60       21.29      4.36 o
   6   2  11       34.03       37.17      7.26 o
   7   2  11       21.91       19.15      3.78 o
   8   2  11        2.79        2.27      2.84 o
 -11   3  11        4.75        7.30      2.22 o
 -10   3  11        9.45        2.75      1.88 o
  -9   3  11       17.68       16.92      3.06 o
  -8   3  11       10.29        6.85      4.79 o
  -7   3  11        4.72        1.78      2.54 o
  -6   3  11        5.25        5.88      3.53 o
  -5   3  11        1.98        0.76      1.61 o
  -4   3  11       79.36       67.75      6.19 o
  -3   3  11       13.06        9.74      2.91 o
  -2   3  11       53.51       48.35      5.24 o
  -1   3  11       18.04       20.53      7.38 o
   0   3  11      146.41      137.36      6.25 o
   1   3  11       32.33       33.32      3.90 o
   2   3  11       16.10       11.52      2.17 o
   3   3  11        2.43        0.81      1.41 o
   4   3  11       39.93       37.71      3.71 o
   5   3  11       14.89       20.26      3.58 o
   6   3  11       13.38        8.30      2.81 o
   7   3  11        1.85        4.00      2.57 o
 -10   4  11        6.61        4.58      2.11 o
  -9   4  11       22.24       20.55      2.98 o
  -8   4  11       19.35       22.59      5.34 o
  -7   4  11        1.00        0.70      2.79 o
  -6   4  11       11.79       10.84      4.73 o
  -5   4  11        5.97        5.28      4.28 o
  -4   4  11       25.31       14.73      5.30 o
  -3   4  11       25.99       22.91      4.22 o
  -2   4  11       33.77       26.44      4.22 o
  -1   4  11        0.34       -0.68      2.06 o
   0   4  11       39.53       30.03      3.76 o
   1   4  11        8.75        8.83      2.34 o
   2   4  11       43.60       43.03      5.22 o
   3   4  11        2.03        2.76      1.80 o
   4   4  11        0.29        1.00      1.71 o
   5   4  11       13.17       16.06      3.31 o
   6   4  11       42.41       45.41      5.35 o
   7   4  11       12.28        8.99      3.37 o
  -9   5  11        3.44        2.09      2.10 o
  -8   5  11        4.05        0.69      2.50 o
  -7   5  11       41.99       42.88      8.20 o
  -6   5  11       20.84       18.89      6.39 o
  -5   5  11       16.20       13.14      5.74 o
  -4   5  11       14.08       11.06      4.92 o
  -3   5  11       10.02        1.82      4.16 o
  -2   5  11        8.54        8.75      4.50 o
  -1   5  11        9.97        8.49      6.33 o
   0   5  11       10.08        9.39      2.66 o
   1   5  11       30.75       27.94      4.93 o
   2   5  11        9.56       11.53      2.98 o
   3   5  11        2.72        1.91      2.40 o
   4   5  11       19.57       18.55      3.10 o
   5   5  11        3.79        3.64      2.69 o
   6   5  11        0.58       -0.39      2.42 o
  -8   6  11       13.13       11.79      2.98 o
  -7   6  11        3.89        1.01      2.52 o
  -6   6  11        7.10        2.44      4.73 o
  -5   6  11        8.42       16.08      5.68 o
  -4   6  11       11.91        2.86      4.15 o
  -3   6  11        1.47       -1.13      3.69 o
  -2   6  11       11.00       18.11      6.10 o
  -1   6  11       18.66       25.80      7.03 o
   0   6  11       15.91       12.52      4.09 o
   1   6  11       21.15       22.60      4.98 o
   2   6  11       10.26        9.36      3.84 o
   3   6  11        8.74        7.47      3.78 o
   4   6  11        3.71        3.90      2.62 o
   5   6  11        4.93        7.14      3.04 o
  -7   7  11        9.71       14.61      3.33 o
  -6   7  11        9.10       11.80      3.62 o
  -5   7  11        5.58        2.74      4.44 o
  -4   7  11       20.49       10.25      5.79 o
  -3   7  11       26.88       29.93      7.67 o
  -2   7  11        7.12        7.08      5.32 o
  -1   7  11       13.37       15.67      4.52 o
   0   7  11       20.16       19.42      4.74 o
   1   7  11        3.04        1.08      3.36 o
   2   7  11        1.44        1.80      3.38 o
   3   7  11        1.86        1.58      3.74 o
   4   7  11        0.79        1.88      4.78 o
  -5   8  11        0.88       -0.46      3.54 o
  -4   8  11       59.22       65.24     10.55 o
  -3   8  11       15.04       18.41      7.32 o
  -2   8  11       31.20       30.32      5.80 o
  -1   8  11        4.32        5.56      3.84 o
   0   8  11        3.67        8.77      4.20 o
   1   8  11        1.56        4.84      3.68 o
   2   8  11        0.97        3.06      3.78 o
 -11   0  12       14.65       12.30      3.00 o
 -10   0  12        0.09        5.12      4.59 o
  -9   0  12       19.48       17.13      6.34 o
  -8   0  12       11.90        7.50      5.27 o
  -7   0  12        2.48        6.76      4.70 o
  -6   0  12       35.45       24.90      6.22 o
  -5   0  12       24.14       25.52      5.96 o
  -4   0  12        0.57        0.42      3.42 o
  -3   0  12        3.66        2.70      3.29 o
  -2   0  12       11.45       11.55      4.74 o
  -1   0  12       47.49       52.09      4.55 o
   0   0  12        9.56        8.58      2.53 o
   1   0  12      141.62      138.77     12.95 o
   2   0  12      126.68      131.88      6.79 o
   3   0  12        1.76        1.31      2.44 o
   4   0  12        1.26        1.98      3.16 o
   5   0  12        1.05       -0.72      2.80 o
   6   0  12        2.75        2.81      4.36 o
   7   0  12        0.27       -0.37      4.28 o
 -11   1  12        2.69        3.22      1.99 o
 -10   1  12        4.81        3.58      2.41 o
  -9   1  12        1.80        0.66      2.95 o
  -8   1  12        8.63        3.92      3.20 o
  -7   1  12        2.80        5.52      3.04 o
  -6   1  12        5.09        8.10      3.12 o
  -5   1  12        4.47        3.87      2.06 o
  -4   1  12       85.33       81.83      5.20 o
  -3   1  12       44.56       43.66      4.90 o
  -2   1  12        8.38        9.50      2.01 o
  -1   1  12       40.96       48.99      3.39 o
   0   1  12       30.58       32.23      2.80 o
   1   1  12       26.85       32.13      3.43 o
   2   1  12       17.92       16.08      3.23 o
   3   1  12       11.76        8.13      2.00 o
   4   1  12       31.41       37.86      3.61 o
   5   1  12       13.83       15.17      3.13 o
   6   1  12        0.43        0.15      2.73 o
   7   1  12        0.98        1.34      3.13 o
 -11   2  12        5.99        6.33      2.27 o
 -10   2  12        0.58        3.90      3.15 o
  -9   2  12        3.89        2.76      2.85 o
  -8   2  12        1.45       -0.52      2.67 o
  -7   2  12        2.42        1.49      2.88 o
  -6   2  12       39.63       42.53      5.42 o
  -5   2  12        0.98        1.83      2.42 o
  -4   2  12        9.21       11.12      2.56 o
  -3   2  12       17.90        7.25      4.35 o
  -2   2  12       45.80       44.56      5.26 o
  -1   2  12       35.14       36.88      3.80 o
   0   2  12       14.65       18.54      2.97 o
   1   2  12        8.62        9.22      2.01 o
   2   2  12        8.56        7.10      1.90 o
   3   2  12       12.87       11.62      3.29 o
   4   2  12        6.21        5.49      2.00 o
   5   2  12        3.07        1.77      2.28 o
   6   2  12       45.58       41.13      4.89 o
   7   2  12       16.89       19.72      5.21 o
 -10   3  12        9.34        6.84      3.44 o
  -9   3  12        7.64        6.04      3.58 o
  -8   3  12        6.74        7.92      3.65 o
  -7   3  12        2.41        8.23      3.35 o
  -6   3  12        5.15       13.25      3.64 o
  -5   3  12       25.03       22.63      4.22 o
  -4   3  12       23.52       27.09      6.63 o
  -3   3  12        4.52        0.30      2.00 o
  -2   3  12       14.01       19.57      3.86 o
  -1   3  12       13.70       13.73      3.95 o
   0   3  12       62.36       71.58      5.22 o
   1   3  12       23.18       13.96      2.82 o
   2   3  12        0.64        2.47      1.66 o
   3   3  12        3.05        2.21      1.81 o
   4   3  12       15.06        9.51      2.41 o
   5   3  12       15.64       12.65      3.22 o
   6   3  12        2.10        1.48      2.36 o
   7   3  12       11.62       10.11      3.44 o
 -10   4  12       15.04        8.89      2.66 o
  -9   4  12        2.78        8.96      2.86 o
  -8   4  12       15.84       16.08      4.26 o
  -7   4  12       18.14       16.87      5.61 o
  -6   4  12       12.74       17.25      5.94 o
  -5   4  12       14.90       22.02      6.82 o
  -4   4  12       18.61        8.00      4.67 o
  -3   4  12        0.42        1.57      3.59 o
  -2   4  12       31.55       30.88      6.73 o
  -1   4  12        3.95        4.53      2.95 o
   0   4  12        3.66        0.10      2.40 o
   1   4  12        1.24        0.65      2.26 o
   2   4  12       34.78       36.80      4.39 o
   3   4  12       33.01       39.71      6.29 o
   4   4  12       13.58       17.39      2.92 o
   5   4  12       16.41       12.68      3.50 o
   6   4  12        3.00        1.62      2.53 o
  -9   5  12        1.96       -1.80      2.70 o
  -8   5  12        4.35        9.37      5.36 o
  -7   5  12       10.16        3.34      4.95 o
  -6   5  12       20.83       19.19      6.70 o
  -5   5  12        0.23        1.39      4.35 o
  -4   5  12       26.70       31.71      7.39 o
  -3   5  12        8.89        5.69      4.21 o
  -2   5  12        2.59        2.32      4.16 o
  -1   5  12       10.13        9.08      4.96 o
   0   5  12        8.60        6.22      3.42 o
   1   5  12        0.67        2.58      2.80 o
   2   5  12       25.92       23.19      3.86 o
   3   5  12       45.22       55.68      5.84 o
   4   5  12       25.61       32.78      4.94 o
   5   5  12       19.76       17.50      3.72 o
  -8   6  12       12.92       16.16      9.35 o
  -7   6  12        8.99       14.18      6.14 o
  -6   6  12        4.34        3.60      4.48 o
  -5   6  12        7.36        8.05      4.99 o
  -4   6  12        6.07        6.34      5.08 o
  -3   6  12        5.38        1.69      4.38 o
  -2   6  12        3.88        1.06      4.03 o
  -1   6  12        5.14       -0.16      4.05 o
   0   6  12       30.97       35.84      6.04 o
   1   6  12       42.41       46.58     13.35 o
   2   6  12       17.66       11.35      4.79 o
   3   6  12        1.97        3.43      3.48 o
   4   6  12        7.36        2.47      3.57 o
  -6   7  12       10.95       13.91      6.72 o
  -5   7  12        2.73        1.46      4.63 o
  -4   7  12        0.64        1.08      4.58 o
  -3   7  12       13.40        4.83      5.15 o
  -2   7  12       51.10       77.13     11.16 o
  -1   7  12       35.71       37.99      6.35 o
   0   7  12        0.41        0.57      3.17 o
   1   7  12       10.81        5.84      3.96 o
   2   7  12        5.43        8.53      4.37 o
   3   7  12        4.06        0.83      7.82 o
  -3   8  12       30.18       26.92      5.68 o
  -2   8  12        0.01        0.75      5.46 o
  -1   8  12        1.33        3.47      3.58 o
   0   8  12        2.12        6.26      4.15 o
 -10   0  13       30.43       14.36      6.37 o
  -9   0  13       14.85       19.89      6.73 o
  -8   0  13        2.95        5.13      4.59 o
  -7   0  13        5.60        7.71      4.58 o
  -6   0  13       11.26       19.78      6.14 o
  -5   0  13       14.44       19.11      5.82 o
  -4   0  13        4.61        6.79      4.16 o
  -3   0  13        0.35       -0.49      3.36 o
  -2   0  13        0.98        1.51      3.61 o
  -1   0  13        0.82        2.46      3.17 o
   0   0  13       51.20       58.52      8.48 o
   1   0  13        1.27        2.10      1.86 o
   2   0  13        1.01        1.49      2.04 o
   3   0  13        9.35        3.56      3.85 o
   4   0  13        0.02        0.96      3.42 o
   5   0  13        3.04        5.25      4.64 o
   6   0  13        0.32        8.09      5.42 o
   7   0  13        3.15       -3.68      4.36 o
 -10   1  13       10.83       17.58      4.68 o
  -9   1  13       47.16       75.20      9.88 o
  -8   1  13       23.12       30.00     11.33 o
  -7   1  13        9.06       10.55      3.85 o
  -6   1  13        9.64       11.61      3.51 o
  -5   1  13        4.66        1.32      2.57 o
  -4   1  13       12.48       12.53      3.50 o
  -3   1  13        7.51        3.65      1.94 o
  -2   1  13       23.18       25.91      3.63 o
  -1   1  13        2.25        0.18      1.49 o
   0   1  13       12.32       18.19      3.42 o
   1   1  13        0.25        0.35      1.42 o
   2   1  13        9.72        7.16      1.87 o
   3   1  13       39.47       38.87      3.66 o
   4   1  13        7.98        5.45      2.21 o
   5   1  13        1.63        1.14      2.89 o
   6   1  13        1.91       -0.28      3.06 o
   7   1  13        0.66        0.26      3.52 o
 -10   2  13       16.02       16.81      4.78 o
  -9   2  13        3.77        5.08      3.60 o
  -8   2  13        0.19        1.03      4.29 o
  -7   2  13       23.71       23.51      4.73 o
  -6   2  13       28.48       31.42      4.95 o
  -5   2  13        6.92        8.85      8.83 o
  -4   2  13       19.56       21.20      4.17 o
  -3   2  13        2.69        0.00      3.33 o
  -2   2  13        2.89        5.71      2.78 o
  -1   2  13        2.91        1.68      1.71 o
   0   2  13        8.35       12.34      2.92 o
   1   2  13       24.09       21.16      4.17 o
   2   2  13        4.19        3.32      1.85 o
   3   2  13       15.22        8.03      2.34 o
   4   2  13        9.06        7.21      2.39 o
   5   2  13       16.82       20.21      3.86 o
   6   2  13       17.00       21.37      6.07 o
 -10   3  13        0.64        2.53      3.69 o
  -9   3  13       10.37       12.75      4.34 o
  -8   3  13       60.61       74.73      7.50 o
  -7   3  13       12.35       22.59      8.87 o
  -6   3  13        3.11        8.44      3.52 o
  -5   3  13        8.59       11.74      5.41 o
  -4   3  13        6.27       -0.37      3.60 o
  -3   3  13       13.84       10.81      5.22 o
  -2   3  13        0.39       -1.10      3.32 o
  -1   3  13       31.26       36.15      7.92 o
   0   3  13        4.71        4.13      2.99 o
   1   3  13       46.30       54.86      5.08 o
   2   3  13        5.77        4.78      2.42 o
   3   3  13        8.76        8.48      2.37 o
   4   3  13        5.03        8.86      2.60 o
   5   3  13        7.47        2.76      2.48 o
   6   3  13       11.60       12.64      3.58 o
  -9   4  13        2.09        2.61      3.76 o
  -8   4  13        0.73        2.08      4.49 o
  -7   4  13        8.85        4.72      4.75 o
  -6   4  13       31.07       27.36      7.76 o
  -5   4  13        5.36        2.29      4.58 o
  -4   4  13       13.63       12.98      5.47 o
  -3   4  13       13.76       18.56      6.22 o
  -2   4  13        0.89        3.49      4.39 o
  -1   4  13        8.07        5.96      4.50 o
   0   4  13       27.82       42.55      8.48 o
   1   4  13        5.64        5.21      2.73 o
   2   4  13       25.74       28.50      4.75 o
   3   4  13       42.83       57.41      5.78 o
   4   4  13       12.94       14.36      3.57 o
   5   4  13       14.46       11.21      3.48 o
  -8   5  13       10.97       11.92      6.26 o
  -7   5  13        0.08        3.99      5.07 o
  -6   5  13        3.13       -1.70      3.84 o
  -5   5  13       30.83       31.29      7.59 o
  -4   5  13       19.91       24.92      7.17 o
  -3   5  13       14.13       10.30      5.52 o
  -2   5  13       17.60       33.34      7.77 o
  -1   5  13        6.50        8.16      5.17 o
   0   5  13       27.46       24.25      5.31 o
   1   5  13       19.37       29.30     11.96 o
   2   5  13       37.06       39.44      4.99 o
   3   5  13       23.96       21.96      4.29 o
   4   5  13       29.43       31.19      6.17 o
  -7   6  13       11.49        7.72      5.73 o
  -6   6  13        9.62       11.98      5.62 o
  -5   6  13       16.47       12.21      5.75 o
  -4   6  13       37.25       36.40      8.43 o
  -3   6  13        6.59        2.83      4.84 o
  -2   6  13       53.73       64.33     10.58 o
  -1   6  13       33.58       39.80      7.55 o
   0   6  13       34.89       40.05      9.65 o
   1   6  13       33.09       39.12     12.07 o
   2   6  13       22.79       39.38      6.72 o
   3   6  13        1.78        0.93      3.52 o
  -5   7  13       23.57       20.90      7.48 o
  -4   7  13        4.75        2.83      5.30 o
  -3   7  13       30.03       34.03      8.54 o
  -2   7  13       58.89       69.28      7.95 o
  -1   7  13       33.52       34.59      6.21 o
   0   7  13       27.83       39.51      6.98 o
   1   7  13        1.09        3.09      3.73 o
 -10   0  14        0.95        5.02      5.22 o
  -9   0  14       25.52       31.72      8.34 o
  -8   0  14       28.03       57.63      9.71 o
  -7   0  14       32.91       36.34      8.09 o
  -6   0  14        6.40       14.53      5.81 o
  -5   0  14        0.19       -3.10      3.47 o
  -4   0  14        5.55        4.30      4.30 o
  -3   0  14        6.22        8.05      5.04 o
  -2   0  14       85.96      116.80     10.74 o
  -1   0  14        1.56        6.10      3.96 o
   0   0  14        0.00       -0.60      3.37 o
   1   0  14        6.04        9.60      4.23 o
   2   0  14        3.13        1.43      3.59 o
   3   0  14       11.57       20.09      6.09 o
   4   0  14       10.47        5.96      4.85 o
   5   0  14       10.43        7.67      5.01 o
   6   0  14        2.71        0.05      5.53 o
 -10   1  14        7.48       11.12      4.52 o
  -9   1  14       26.03       32.12      5.94 o
  -8   1  14        0.34        5.71      5.31 o
  -7   1  14       41.11       64.68      6.94 o
  -6   1  14       21.11       24.31      4.75 o
  -5   1  14       17.59       21.88      4.44 o
  -4   1  14       60.17       78.08     10.15 o
  -3   1  14       14.60       20.56      4.15 o
  -2   1  14        4.10        1.18      5.46 o
  -1   1  14        4.73        4.71      3.99 o
   0   1  14       47.70       55.68      6.82 o
   1   1  14       10.78       16.28      3.15 o
   2   1  14       15.64       12.61      2.47 o
   3   1  14        2.11        4.23      2.13 o
   4   1  14        0.90        2.54      3.18 o
   5   1  14       13.18        9.14      3.83 o
   6   1  14        1.70        1.31      3.52 o
  -9   2  14       53.19       55.11      7.15 o
  -8   2  14       23.60       17.69      4.68 o
  -7   2  14       69.16       80.41      7.45 o
  -6   2  14       19.85       17.05      7.64 o
  -5   2  14       14.73       14.56      4.08 o
  -4   2  14       20.60       25.69      7.02 o
  -3   2  14        7.15       14.98      5.77 o
  -2   2  14       15.76       22.34      6.33 o
  -1   2  14       30.06       41.34      5.46 o
   0   2  14       17.61       22.94      5.57 o
   1   2  14        4.92        2.99      2.44 o
   2   2  14       25.02       34.01      4.38 o
   3   2  14       11.95       11.03      3.06 o
   4   2  14        5.26        7.08      3.19 o
   5   2  14       12.64       11.14      3.35 o
  -9   3  14        7.54        7.96      4.62 o
  -8   3  14        8.68        9.83      5.66 o
  -7   3  14       25.14       14.10      6.05 o
  -6   3  14       21.43       22.06      6.48 o
  -5   3  14       61.36       76.20     11.03 o
  -4   3  14        5.80        7.59      4.58 o
  -3   3  14       12.26        8.08      5.48 o
  -2   3  14       42.49       49.11      8.77 o
  -1   3  14        2.86        3.71      4.49 o
   0   3  14       16.33       22.50      9.85 o
   1   3  14       21.77       23.60      3.88 o
   2   3  14        8.44        7.06      2.89 o
   3   3  14       14.04       16.07      3.59 o
   4   3  14       32.93       31.17      4.23 o
   5   3  14       11.40       11.83      4.52 o
  -8   4  14        1.09        8.17      6.09 o
  -7   4  14        4.31        3.10      4.95 o
  -6   4  14       46.23       71.87     11.49 o
  -5   4  14       46.44       58.21     10.08 o
  -4   4  14        6.05       11.46      5.83 o
  -3   4  14       55.75       73.15     10.71 o
  -2   4  14       16.71       17.04      6.45 o
  -1   4  14       22.80       27.43      7.15 o
   0   4  14        6.06        8.27      3.62 o
   1   4  14       21.48       22.19      3.90 o
   2   4  14       37.73       39.93      8.62 o
   3   4  14        6.46        8.40      3.24 o
   4   4  14       11.68       12.13      3.62 o
  -7   5  14        5.11        5.51      5.55 o
  -6   5  14        5.26       -0.77      4.36 o
  -5   5  14        8.32        4.40      4.62 o
  -4   5  14       40.28       41.62      8.83 o
  -3   5  14       11.45        7.76      5.50 o
  -2   5  14       72.03       80.23     11.18 o
  -1   5  14       24.67       31.27      8.25 o
   0   5  14       13.76       13.97      6.39 o
   1   5  14       40.94       48.00      7.01 o
   2   5  14       10.29        6.23      3.95 o
   3   5  14       18.13       25.17      4.55 o
  -6   6  14        0.61        1.73      4.76 o
  -5   6  14        2.40        7.38      5.36 o
  -4   6  14       18.78       24.21      7.54 o
  -3   6  14       33.35       42.13      9.14 o
  -2   6  14        2.57        2.83      4.87 o
  -1   6  14       28.23       36.31      6.40 o
   0   6  14       61.28       95.64     25.67 o
   1   6  14       13.87       17.05      4.96 o
   2   6  14        2.55        2.92      4.73 o
  -2   7  14       15.99       26.16      5.77 o
  -9   0  15        9.96       11.62      6.53 o
  -8   0  15        0.43        3.38      4.72 o
  -7   0  15        4.64       14.63      6.59 o
  -6   0  15       67.86       93.88     11.60 o
  -5   0  15       19.05       19.00      6.01 o
  -4   0  15        0.83       -0.26      4.80 o
  -3   0  15       69.75       85.67     10.29 o
  -2   0  15       10.77       21.83      5.98 o
  -1   0  15       13.46       24.76      6.57 o
   2   0  15       16.69       21.31      6.26 o
   3   0  15        1.15        2.04      4.15 o
   4   0  15        0.12        1.08      4.96 o
   5   0  15        8.92        7.79      5.48 o
  -9   1  15       66.53       75.72     13.31 o
  -8   1  15       62.48       68.91      7.56 o
  -7   1  15        6.91       11.87      4.16 o
  -6   1  15        8.48        9.26      3.79 o
  -5   1  15       44.06       58.93      6.56 o
  -4   1  15        9.46       12.52      4.23 o
  -3   1  15        3.21       -1.39      2.88 o
  -2   1  15        8.27       10.35      5.64 o
  -1   1  15       41.69       46.40      8.51 o
   0   1  15        2.89        3.99      4.96 o
   1   1  15        3.99        5.26      2.67 o
   2   1  15        5.15        4.16      2.68 o
   3   1  15       15.46       19.10      4.76 o
   4   1  15       12.33       14.55      4.45 o
   5   1  15       19.69       27.06      5.71 o
  -9   2  15        3.84        3.80      5.48 o
  -8   2  15        9.40       13.01      4.40 o
  -7   2  15       50.24       63.29      8.75 o
  -6   2  15       14.60       10.44      7.47 o
  -5   2  15       41.29       60.11     10.32 o
  -4   2  15       23.99       28.79      7.74 o
  -3   2  15       33.28       29.64      7.03 o
  -2   2  15       47.94       63.79      9.83 o
  -1   2  15       12.46       21.55      6.69 o
   0   2  15        2.30        6.53      3.49 o
   1   2  15       18.05       22.43      3.89 o
   2   2  15        3.76        2.05      2.60 o
   3   2  15       30.29       30.81      5.03 o
   4   2  15       10.54       13.32      3.14 o
  -8   3  15        6.55        7.16      5.47 o
  -7   3  15       25.15       26.90      7.80 o
  -6   3  15       38.13       52.75     10.08 o
  -5   3  15       40.54       56.55     10.04 o
  -4   3  15       36.93       24.16      7.25 o
  -3   3  15       28.50       29.52      7.62 o
  -2   3  15       10.42       16.18      6.56 o
  -1   3  15       15.03       24.27      7.38 o
   0   3  15       40.30       51.78      6.23 o
   1   3  15       17.26       19.07      3.78 o
   2   3  15       20.02       35.94      4.92 o
   3   3  15        3.67        7.57      3.25 o
   4   3  15        8.25       10.43      4.61 o
  -7   4  15       10.91       26.19      8.48 o
  -6   4  15        1.83        2.67      5.08 o
  -5   4  15        6.83        3.52      4.62 o
  -4   4  15       39.24       50.23      9.85 o
  -3   4  15       35.66       45.64      9.19 o
  -2   4  15       25.80       45.16      9.26 o
  -1   4  15       18.34        7.96      5.65 o
   0   4  15       52.37       63.58     10.08 o
   1   4  15        7.38       10.63      4.15 o
   2   4  15        3.27        2.21      3.63 o
   3   4  15       43.12       54.29      6.94 o
  -6   5  15        5.76        6.78      5.76 o
  -5   5  15        9.12       10.38      5.96 o
  -4   5  15       21.85       34.16      8.61 o
  -3   5  15       23.54       30.49      8.63 o
  -2   5  15        3.08        6.38      5.15 o
  -1   5  15       25.12       29.18      5.81 o
   0   5  15        6.34        8.14      4.14 o
   1   5  15       19.50       28.21      6.04 o
   2   5  15       26.08       34.16      7.89 o
  -4   6  15        2.26        2.18      5.39 o
  -3   6  15        3.55       -4.14      4.14 o
  -2   6  15       31.40       22.85      7.98 o
  -1   6  15       32.13       39.00      7.40 o
  -8   0  16        0.13        2.95      5.56 o
  -7   0  16       14.98       17.54      6.77 o
  -6   0  16        5.81        8.32      5.01 o
  -5   0  16       18.27        8.25      5.48 o
  -4   0  16        0.30        0.48      4.64 o
  -3   0  16        0.28        1.32      4.09 o
  -2   0  16        7.42       17.91      6.41 o
   3   0  16       11.09       10.34      6.04 o
  -8   1  16       22.96       36.35      8.20 o
  -7   1  16       27.99       33.84      5.98 o
  -6   1  16        0.15        0.53      3.52 o
  -5   1  16        8.02       10.98      4.34 o
  -4   1  16       17.31       24.50      5.19 o
  -3   1  16        6.96        8.40      5.40 o
  -2   1  16        1.96        2.04      4.11 o
  -1   1  16        1.15        6.81      4.67 o
   0   1  16       16.39       18.43      4.60 o
   1   1  16       16.96       20.91      4.73 o
   2   1  16        1.29       -1.44      4.09 o
   3   1  16        0.73        4.40      5.31 o
  -8   2  16       11.51       14.05      5.44 o
  -7   2  16       18.13       13.11      4.37 o
  -6   2  16       41.89       66.00     11.38 o
  -5   2  16       22.77       29.28      8.39 o
  -4   2  16       15.84       10.72      6.17 o
  -3   2  16        5.39       12.50      5.68 o
  -2   2  16        1.37        0.97      4.81 o
  -1   2  16        1.29        5.22      4.59 o
   0   2  16        5.14        9.05      3.58 o
   1   2  16        2.84        5.81      3.06 o
   2   2  16       27.53       36.65      4.94 o
   3   2  16        1.12        4.25      3.16 o
  -7   3  16        5.71        6.64      6.18 o
  -6   3  16        2.21       -2.31      4.23 o
  -5   3  16       13.80       16.68      6.70 o
  -4   3  16       12.49        8.91      5.98 o
  -3   3  16       60.03       77.51     11.52 o
  -2   3  16       21.33       13.62      6.39 o
  -1   3  16       11.04        8.61      6.07 o
   0   3  16       12.77        6.83      8.64 o
   1   3  16        4.81        4.95      2.99 o
   2   3  16        5.72        9.68      3.51 o
  -6   4  16        5.37        4.21      5.90 o
  -5   4  16       32.78       41.08      9.48 o
  -4   4  16        8.93       10.09      5.85 o
  -3   4  16        7.39        8.39      5.81 o
  -2   4  16       13.14       27.73      8.06 o
  -1   4  16       33.00       41.44      9.61 o
   0   4  16       13.47       16.90      5.88 o
   1   4  16        3.91       10.40      4.55 o
  -4   5  16        4.77        6.47      6.09 o
  -3   5  16       16.03       17.77      7.47 o
  -2   5  16       22.04       30.27      9.03 o
  -1   5  16       15.10       12.45      8.26 o
  -7   0  17        4.11        4.22      5.67 o
  -6   0  17       12.87       17.44      7.42 o
  -5   0  17        0.50        0.68      5.34 o
  -4   0  17        0.86        0.57      4.93 o
  -3   0  17        1.26        1.28      4.75 o
  -7   1  17        8.18       10.38      4.70 o
  -6   1  17        1.04        2.55      4.11 o
  -5   1  17        0.91        1.19      4.85 o
  -4   1  17        6.36       12.47      5.84 o
  -3   1  17        4.23       -0.36      4.91 o
  -2   1  17        2.96        7.13      5.86 o
  -1   1  17        0.08        3.61      5.09 o
   0   1  17        9.82        6.68      4.21 o
  -6   2  17       14.59       26.30      8.54 o
  -5   2  17        9.96       13.09      6.53 o
  -4   2  17        3.48        3.67      5.47 o
  -3   2  17        3.47        5.25      5.61 o
  -2   2  17       10.66       11.62      6.43 o
  -1   2  17        2.19        0.12      5.22 o
   0   2  17        3.88        2.99      4.36 o
   1   2  17        0.06        7.89      4.28 o
  -5   3  17        3.72        2.81      5.60 o
  -4   3  17       39.22       69.08     11.75 o
  -3   3  17        8.05       27.99      8.54 o
  -2   3  17       20.12       17.34      6.99 o
  -1   3  17        1.37        7.93      6.28 o
   0   3  17        0.52       -1.45      3.57 o
  -3   4  17        1.52        6.89      5.86 o
  -2   4  17       13.27       18.68      7.23 o
  -5   0  18        2.68        5.64      6.44 o
  -4   0  18        1.44        5.32      6.27 o
  -5   1  18        9.89       28.89      8.91 o
  -4   1  18       21.32       33.93      8.93 o
  -3   1  18        9.30       12.06      6.54 o
  -2   1  18        1.79        0.41      5.19 o
  -3   2  18        9.81       14.63      7.96 o
  -2   2  18       18.65       25.17      7.92 o
 
